# Supplementary material for: Genome-wide association analyses of quantitative disease resistance in diverse sets of soybean [Glycine max (L.) Merr.] plant introductions
Source: PLoS One. 2020 Mar 20;15(3):e0227710. doi: 10.1371/journal.pone.0227710 (PMC7083333; doi:10.1371/journal.pone.0227710)
Supplement: S1 Table — (XLSX) [file pone.0227710.s001.xlsx]

## Sheet: Sheet1
S1 Table. Positions of Rps-genes and alleles
Rps-genea	Chr.	Left Marker	Right Marker	Flanking positionsb	Alleles	Citation
RpsZS18	2	ZCSSR33	ZCSSR46	43377187 - 43448518		[24]
Rps7	3	BARC-044643-08745	BARC-042969-08479	459362 - 2009140		[10]
RpsX	3	BARCSOYSSR_03_0175	InDelxz6	2910913 - 3153254		[25]
Rps9/Q	3	Satt631	Sat_186	2944031 - 3197845		[17]
Yu25	3	Sat_186	Satt_152	3197845 - 3338620		[13]
Rps1	3	Satt159	Satt009	3197845 - 3931955	a,b,c,d,k	[12]
RpsHN	3	SSRSOYN-25	SSRSOYN-44	3535595 - 4734455		[22]
YD29	3	SattWM82-50	Satt1k4b	3857715 - 4062474		[8]
Un1	3	BARCSOYSSR_03_0233	BARCSOYSSR_03_0246	4020587 - 4171402		[18]
RpsWY	3	NA	NA	4466230 - 4502773		[9]
YD25	3	Sat_208	Sat_236	20201241 - 35595581		[15]
Rps8	3	Satt425	Satt114	24361356 - 28912971		[14]
Rps11	7	BARCSOYSSR_07_0286	BARCSOYSSR_07_0300	5424640 - 5773207		[21]
Rps3	13	Satt374(Sat_309)	Satt144	23683604 - 37604134	a,b,c	[11]
RpsSN10	13	Satt423	Satt149	NA - NA		[16]
Rps2	16	Satt287	Satt547	1648510 - 34035180		[11]
Un2	16	Glyma.16g214900	Glyma.16g215200	37244270 - 37271000		[18]
Rps10	17	Sattwd15-24(Satt543)	Sattwd15-47(Sat_001)	30341859 - 36455269		[20]
Rps6	18	Satt199	Satt472	48185138 - 53866536		[11]
Rps12	18	BARCSOYSSR_18_1840	Sat_064	55962037 - 56333703		[23]
Rps4	18	Satt109 (Sat_064)	Satt472	56333703 - 53866536		[11]
RpsJS	18	BARCSOYSSR_18_1859	SSRG60752K	56334435 - 56454293		[19]
Rps5	18	Maps near Rps4		-		[11]
YB30	19	Satt497	Satt313	33865153 - 34753346		[8]
