# Supplementary material for: Genome-wide association analyses of quantitative disease resistance in diverse sets of soybean [Glycine max (L.) Merr.] plant introductions
Source: PLoS One. 2020 Mar 20;15(3):e0227710. doi: 10.1371/journal.pone.0227710 (PMC7083333; doi:10.1371/journal.pone.0227710)
Supplement: S2 Table — (XLSX) [file pone.0227710.s002.xlsx]

## Sheet: Sheet1
S2 Table: Quantitative Disease Resistance to Phytophthora sojae mapping studies
Mapping Type	QTLa	Pop. Sizeb	Pop. Genc	mQTLd	Citation
Biparental	6	66/64/79	F4:6	No	[42]
Biparental	3	176	F7:11	Yes	e
Biparental	31	140	F2:6	Yes	[44]
Biparental	10	298	F7:11	Yes	[45]
Biparental	3	62	F2:6	No	f
Biparental	6	186	F4:6	No	[46]
Biparental	9	186	F4:6	No	[47]
Biparental	8	112	F2:7	Yes	[43]
Biparental	4	188	F7:8	Yes	[50]
Biparental	5	286	F6:8	No	g
Biparental	22	306	F9:11	Yes	[48]
Biparental	10	305	F7:8	Yes	[51]
Biparental	9	157	F7:8	Yes	[52]
Biparental	7	367/338/111	F4:6	Yes	[53]
GWA	5	798	NA	No	[55]
GWA	4	214	NA	No	[57]
GWA	1	298	NA	No	[58]
Biparental	6	232/277	F5:7	Yes	[54]
Biparental	4	91/123	F5 derived	Yes	[49]
GWA	4	169	NA	No	[59]
