# Supplementary material for: Genome-wide association analyses of quantitative disease resistance in diverse sets of soybean [Glycine max (L.) Merr.] plant introductions
Source: PLoS One. 2020 Mar 20;15(3):e0227710. doi: 10.1371/journal.pone.0227710 (PMC7083333; doi:10.1371/journal.pone.0227710)
Supplement: S3 Table — PIs were ranked from most resistance to least resistant for the four inoculated traits, ΔCRW and ΔCSW, ranks were summed and re-ranked. (XLSX) [file pone.0227710.s003.xlsx]

## Sheet: Sheet1
Plant Introduction	Population	Overall Resistance Rank (High to Low)	Number of resistant alleles	CRW	CSW	IPH	IRRS	IRW	ISW	NPH	NRW	NSW
PI340011	GRIN	1	28	0.749906	0.408311	3.88235	-0.952268	1.35978	1.17619	3.78046	0.112923	0.682019
PI408076B	GRIN	2	30	0.384352	0.233749	5.86724	-1.14379	0.954993	1.39081	-2.49777	-0.358609	-0.408825
PI423823	GRIN	3	30	0.206074	0.320044	4.27905	-1.14379	0.70719	1.37178	0.721037	0.362599	0.993032
PI85355	SK	4	30	0.561379	0.691826	1.04384	-1.14379	0.884098	0.917452	-0.923401	0.0198568	-0.0369641
PI157454	SK	5	27	0.760325	0.531754	3.17649	-0.804425	0.485419	0.489803	-0.917937	-0.648983	-0.232963
PI82218	SK	6	27	0.222395	0.168973	5.45001	-1.08269	0.634134	0.900057	3.58062	0.28594	0.738202
PI591509	US	7	20	0.473795	0.252807	1.4249	-1.00056	0.769985	0.664897	-1.0354	0.0886062	0.144909
PI424549B	SK	8	27	0.174001	0.243403	2.82356	-0.952268	0.976193	0.834026	-0.389367	0.749783	0.557175
PI547538	US	9	25	0.11947	0.272969	3.13427	-1.03343	1.04579	0.65564	0.121428	0.816878	0.328099
PI506826	GRIN	10	27	1.05096	1.21724	-0.0149502	-1.14379	0.837526	0.98626	-3.80117	-0.730106	-0.731995
PI157459	SK	11	27	0.051891	0.257927	6.60476	-0.885584	0.864357	1.05628	2.82301	0.740714	0.778768
PI407923	GRIN	12	21	0.438926	0.301083	3.76471	-0.360899	0.492631	0.63055	1.86055	0.241378	0.462846
PI86740	SK	13	30	0.370868	0.274603	2.36958	-1.03343	0.522419	0.250059	0.943647	-0.0459439	-0.108238
PI424214A	SK	14	28	0.0616511	0.220279	4.97828	-0.903005	0.497308	0.564921	0.203806	0.497301	0.306627
PI83891	SK	15	32	0.376615	0.265165	-0.0532417	-1.01336	0.801172	0.771088	1.68436	-0.0256207	0.429129
PI508296E	GRIN	16	23	0.137045	0.132784	5.33237	-1.08269	0.521891	0.408217	3.28697	0.301563	0.264908
PI547583	US	17	26	0.349852	0.280411	0.954329	-0.557039	0.848226	0.539706	0.794271	0.304009	0.174752
PI458043	SK	18	27	0.304559	0.0752417	1.01315	-1.00056	0.833943	0.992933	0.970461	0.35561	0.959829
PI398902	GRIN	19	30	0.216627	0.0518648	1.74423	-1.08269	1.43248	0.763607	2.1711	1.05785	0.763532
PI547476	US	20	23	0.119979	0.19922	3.12314	-0.64376	0.490346	0.602165	2.27166	0.53152	0.344865
PI408071	SK	21	24	0.266228	0.436099	2.66016	0.0343295	0.8256	0.937882	6.47657	0.342739	1.13964
PI83946	SK	22	32	0.292761	0.212128	1.18202	-0.717681	0.383162	0.49824	0.157386	-0.231393	0.214789
PI86978	SK	23	32	0.351127	0.239927	0.337981	-0.848102	0.802055	0.350558	-1.39324	0.244332	0.017601
PI82315	SK	24	27	0.0112039	0.164461	3.86182	-0.787005	0.636223	0.633768	0.996503	0.592239	0.459891
PI408319A	GRIN	25	25	0.121041	0.256446	3.03715	-0.903005	0.252969	0.278583	-6.33886	-0.980628	-0.885716
PI157482	SK	26	27	0.267026	0.0992751	2.89898	-0.220295	0.604793	0.834641	5.7595	0.182467	0.773723
PI407892C	SK	27	22	0.0826924	0.223503	2.77781	-0.557039	0.416915	0.534769	-0.204138	0.31496	0.704983
PI399002	SK	28	22	0.478614	0.362583	0.0936936	-0.606302	0.538073	0.320322	1.53095	-0.04309	-0.192107
PI81774	SK	29	22	0.314931	0.45096	0.770265	-0.421997	0.278806	0.552159	-0.136264	0.0127924	-0.07692
PI507528	SK	30	27	0.467817	0.843022	0.452098	-0.667399	0.193355	0.440156	-0.485478	-0.497959	-0.787248
PI399009	SK	31	29	0.0654844	0.1703	1.94123	-0.952268	0.417894	0.410758	1.14665	1.18555	0.783126
PI253653A	GRIN	32	29	0.483799	0.131538	1.39014	-0.459478	0.495045	0.381189	0.556186	-0.171646	0.23987
PI358318A	GRIN	33	27	0.152368	0.176446	3.86066	-0.0159524	0.513806	0.895249	1.78951	0.471158	0.724183
PI547528	US	34	27	0.186861	0.139565	2.00005	-0.360899	0.78069	0.426114	1.19634	0.501044	0.272646
PI398952	SK	35	23	0.19681	0.267319	1.91717	-0.901986	0.0767826	0.340478	1.13215	0.604455	0.43012
PI547639	US	36	17	0.192599	0.284908	2.94668	-0.274155	0.266512	0.34053	0.0399261	0.0851552	-0.0604242
PI424145	GRIN	37	30	0.0239771	0.0526298	4.44888	-0.903005	0.38512	1.00083	5.78315	0.300366	1.01828
PI85559	SK	38	27	0.238062	0.168311	3.44891	-0.755163	0.123887	0.216484	2.20062	-0.08593	0.00984863
PI547604	US	39	21	-0.109243	0.247192	2.74968	-0.626339	0.490545	0.918275	2.30675	0.609715	0.614394
PI547586	US	40	26	0.228464	0.234607	-0.288529	-0.717681	0.766235	0.322248	0.568496	0.0252436	-0.00639699
PI398951	SK	41	22	0.24748	0.398032	1.84018	-0.5899	0.159482	0.154149	0.964586	-0.202236	-0.0228021
PI567767A	GRIN	42	24	0.0322313	0.190734	3.45007	-0.713084	0.223155	0.415415	0.843961	0.00965336	0.210004
PI424352	SK	43	25	0.349891	0.185877	1.09914	-0.74132	0.324775	0.122854	-1.01405	-0.202343	-0.165371
PI157414	SK	44	31	0.282548	0.0877273	-0.433339	-0.903005	0.539048	0.546365	-0.383493	0.0953827	0.480689
PI547482	US	45	20	0.00509355	0.197203	1.69089	-0.70026	0.459859	0.469846	-0.0424519	0.41562	0.207735
PI157450	SK	46	32	0.133377	0.164318	0.829087	-0.569839	0.350606	0.559774	-0.194994	0.192144	0.35057
PI603160	SK	47	28	0.110157	0.111587	3.39319	-0.519557	0.416011	0.314492	2.68594	0.230346	0.148351
PI157405	SK	48	26	0.326645	-0.0297777	2.30723	-0.557039	0.428692	0.462541	1.32284	-0.063824	0.545982
PI399003	SK	49	22	0.193675	0.250205	0.604925	-1.03343	0.258472	0.138312	0.902691	0.0760648	0.211251
PI542709	US	50	20	0.488642	0.456701	0.130823	-0.261355	0.323158	0.362076	-2.31842	-0.398181	-0.273203
PI399024	SK	51	22	0.180685	0.360208	2.00553	-0.421997	0.151873	0.281114	1.00238	-0.305602	-0.1865
PI319530	GRIN	52	25	0.110823	0.0338704	1.21131	-1.04983	0.529659	0.384628	2.13919	0.354822	0.365959
PI399038	SK	53	22	0.504329	0.248478	-0.689157	-0.737742	0.451996	0.141192	-3.0696	-0.162167	-0.507779
PI533601	US	54	23	-0.0365877	0.195481	0.777864	-0.852723	0.494905	0.475194	1.32284	0.522878	0.229977
PI417394	GRIN	55	20	0.243982	0.222724	0.514447	-0.478497	0.183726	0.401564	2.13056	-0.1927	0.0973418
PI340009	SK	56	23	0.284001	0.272088	0.66022	-0.409197	0.163314	0.296741	-0.204138	-0.256205	-0.073028
PI547402	US	57	21	0.0977136	0.309343	1.68425	-0.0898734	0.312858	0.414873	2.67046	-0.0663853	0.0157901
PI398370	SK	58	19	0.18541	0.200262	0.542576	-0.704881	0.288569	0.19451	-2.49461	0.00565329	-0.0773313
PI95960	SK	59	27	-0.0268077	-0.000567893	4.68417	-0.60732	0.519745	0.73229	2.31808	0.612811	0.808789
PI547434	US	60	21	0.111989	0.254134	1.53495	-0.126313	0.283741	0.407532	0.979605	0.107232	0.0562856
PI547481	US	61	23	0.0136775	0.106885	1.76476	-0.508741	0.681842	0.393961	1.66618	0.583994	0.286053
PI547589	US	62	21	0.237534	0.445269	-0.280931	-0.0395916	0.362754	0.67106	-1.08509	0.00150539	0.0741143
PI424213	SK	63	22	0.417982	0.263979	-0.170886	-0.865523	0.154915	0.118248	-0.664833	-0.353485	-0.267633
PI398243	SK	64	30	-0.0778948	0.167569	0.673426	-0.717937	0.803129	0.624495	3.95665	0.739691	0.731278
PI547480	US	65	26	-0.152533	0.10166	3.11767	-0.656583	0.601519	0.622392	3.19316	0.656793	0.538104
PI458040	GRIN	66	29	-0.252116	0.2941	3.74302	-0.311636	0.368127	1.23454	1.9657	0.650209	0.915075
PI398341	SK	67	24	0.511976	0.055331	0.157989	-0.519557	0.403142	0.363304	-2.59976	-0.360933	0.282877
PI567767C	GRIN	68	24	0.0556279	0.0944896	2.47063	-0.804425	0.167451	0.305935	1.31968	0.319091	0.03381
PI584441	US	69	23	0.190861	0.168585	0.801921	-0.311636	0.242575	0.363365	3.65753	-0.225162	0.303238
PI408146	SK	70	26	0.464008	0.311877	-0.577285	-0.815241	0.349688	-0.0534282	0.0895117	-0.370273	-0.313546
PI587697	GRIN	71	21	0.261458	0.0215149	1.04384	-0.774181	0.176113	0.318885	1.55459	-0.32644	-0.265829
PI547560	US	72	21	-0.0134048	0.284546	0.860743	-0.459478	0.474595	0.294793	-0.207303	0.315777	-0.0764123
PI567646A	GRIN	73	22	0.185232	0.117586	0.681913	-0.680223	0.28928	0.19251	1.84824	-0.396008	-0.17551
PI85420	GRIN	74	27	-0.00416729	0.227765	2.57321	-0.552418	0.113445	0.365952	1.7077	0.0976299	0.0518641
PI547511	US	75	21	0.227396	0.0234479	0.954329	-0.557039	0.467753	0.20275	0.794271	0.116542	0.190156
PI591506	US	76	19	-0.0335993	0.146734	2.50539	-0.236697	0.387609	0.462851	-0.321598	0.0505889	0.349083
PI97066	SK	77	28	0.751588	0.683258	-1.95383	-0.442058	0.282064	0.174304	-3.04999	-0.824405	-0.787132
PI632963	US	78	19	0.150451	0.195861	-0.523817	-0.348076	0.362045	0.430415	-2.30927	0.147509	0.166019
PI636464	US	79	25	0.212778	0.010239	1.95783	-0.220295	0.423147	0.262331	1.8246	0.0868925	0.291643
PI424350	SK	80	27	0.0798086	-0.0492261	0.957856	-0.885584	0.707388	0.289479	2.88174	0.550353	0.407685
PI547428	US	81	21	6.42e-05	0.172941	2.84016	-0.0724528	0.251542	0.510711	2.29444	0.229251	0.31937
PI547479	US	82	21	0.0977919	0.0869083	2.44893	-0.163794	0.209854	0.427671	0.556186	0.492567	0.354892
PI547437	US	83	21	0.0704579	0.138411	1.38778	-0.310618	0.389589	0.221944	2.3741	0.27901	0.0389596
PI398726	GRIN	84	26	-0.322913	0.19216	2.21128	-0.384539	0.660537	0.505768	2.84394	1.10496	0.264001
PI634903	US	85	24	0.186551	0.082991	2.71899	-0.0395916	0.16278	0.38364	0.441891	-0.116304	0.296588
PI340017	SK	86	27	-0.139647	0.110161	3.52942	-0.508741	0.346622	0.332855	2.07729	0.679359	0.21588
PI407921	SK	87	32	0.0806616	0.00126965	0.424932	-0.557039	0.454154	0.653601	2.66459	-0.0570016	0.255086
PI227158	SK	88	32	0.254699	0.0914758	-0.30906	-0.774181	0.236826	0.140844	-2.56784	-0.157353	0.0103963
PI398509	SK	89	22	0.161232	0.204645	0.564269	-1.04983	0.0426313	0.0386233	-0.856042	-0.183638	-0.254078
PI567404F	GRIN	90	25	0.388608	0.172384	-1.13257	-0.995944	0.204183	0.0146309	-2.13308	0.285562	-0.0204886
PI424214C	GRIN	91	24	0.00430918	0.123526	0.777864	-0.557039	0.201967	0.498434	1.4403	0.183765	0.36011
PI458226	SK	92	29	0.235676	0.0825902	1.92265	-0.963083	0.0606391	-0.0799825	0.897826	-0.385898	-0.26035
PI157439	SK	93	27	-0.186079	-0.00770528	3.66014	-0.557039	0.595544	0.655246	1.49903	0.834534	0.719873
PI547572	US	94	21	0.259899	0.139531	0.216811	-0.0760308	0.446226	0.213394	0.689121	0.0434873	-0.000698093
PI157436	SK	95	31	0.0306527	-0.149794	4.70586	-0.139136	0.740819	0.674007	4.48522	0.253928	0.961193
PI84946-1	GRIN	96	26	0.22394	0.23293	2.68422	0.13189	0.0898489	0.144349	-3.26126	0.0374023	-0.161866
PI189867	GRIN	97	29	0.157575	0.0872817	3.94665	-0.717681	-0.0895193	0.0681775	1.91928	-0.325231	-0.0627062
PI512322C	GRIN	98	23	0.186181	0.238232	0.0383985	-0.787005	0.15464	-0.00833256	-0.530475	-0.120501	-0.335039
PI399017	SK	99	25	-0.157177	-0.0615882	1.24844	-1.00056	1.00607	0.640689	1.55459	-0.291213	-0.151597
PI567629B	GRIN	100	25	0.10618	0.110218	2.66369	-0.737742	0.0254838	0.0472707	-0.101182	-0.217317	-0.177358
PI398473	GRIN	101	26	0.442837	0.462097	-1.27738	-0.737742	-0.101684	0.141991	-5.39919	-0.746578	-0.498158
PI82555	SK	102	25	0.091887	-0.46165	3.15596	-0.343479	0.754515	0.499024	-1.11777	0.589128	1.23169
PI398646	SK	103	29	0.210381	0.0306911	-0.550983	-0.533399	0.642162	0.224728	0.673646	0.38294	0.22
PI458094	SK	104	24	-0.164327	0.0839269	3.54602	-0.5899	0.116391	0.637107	2.94047	0.336848	0.584828
PI547856	US	105	20	0.0101762	0.0822612	3.07192	-0.261355	0.222684	0.282687	0.441891	0.195127	0.189642
PI548210	US	106	24	0.258023	0.147555	-0.229707	0.0215294	0.235967	0.468228	-1.72197	-0.214613	0.277146
PI547609	US	107	21	0.119652	-0.0433774	1.68189	-0.680223	0.362367	0.0952511	1.72808	0.182091	0.169353
PI603159	SK	108	28	0.0133837	0.0684665	3.91712	-0.0149335	0.350983	0.317443	5.8979	0.324321	0.243462
PI547883	US	109	20	-0.0129457	0.0387849	2.70591	-0.139136	0.299052	0.509136	1.60745	0.599782	0.50891
PI603601	GRIN	110	22	0.060306	0.0240653	-1.66196	-0.70026	0.506902	0.749192	-0.688481	0.381062	0.759908
PI603571A	GRIN	111	24	0.0585933	0.12903	2.18959	-0.113513	0.12716	0.302843	-1.02636	0.0339973	0.142787
PI506728	GRIN	112	21	0	0	1.50895	0.247889	-0.179833	0.156592	2.22983	0.221347	0.0247234
PI634762	US	113	19	0.0526394	0.15717	-1.25685	-0.459478	0.309228	0.455596	-0.207303	0.300974	0.281981
PI407861A	GRIN	114	24	0.365439	0.130658	-0.876748	-0.126313	0.4034	0.14327	-0.544208	-0.593846	-0.610026
PI603571C	GRIN	115	23	0.0775687	0.196569	1.39014	-0.163794	0.101021	0.138453	2.553	0.00102708	-0.11498
PI458175C	GRIN	116	27	-0.395226	0.088445	4.0166	-0.220295	0.342966	0.541493	2.88174	0.886257	0.475917
PI196170	SK	117	29	0.274303	0.365961	-0.720813	-0.848102	-0.169525	0.0273002	-5.68053	-0.574262	-0.512646
PI85630	SK	118	30	0.135775	-0.0294745	2.39322	-0.667399	0.261587	-0.0622263	1.74626	0.0457325	-0.048347
PI458236A	GRIN	119	32	0.218072	0.145681	1.09367	-0.606302	-0.0820952	-0.0271224	-0.679852	-0.384834	-0.238161
PI547562	US	120	21	-0.0763318	-0.0086198	1.50895	-0.491321	0.443689	0.39478	1.87745	0.534213	0.457397
PI417245	GRIN	121	24	0.0386615	-0.138831	5.27355	-0.195637	0.43973	0.274326	3.52189	0.364735	0.519012
PI399107	SK	122	22	0.261441	0.125408	-0.141594	-0.754144	0.143105	-0.0829503	-1.07594	0.0172559	-0.241813
PI157483	SK	123	21	0.0712315	-0.338145	1.51089	-0.74132	0.46527	0.21641	0.98277	0.333547	0.701345
PI283327	GRIN	124	26	0.235291	0.281149	0.44899	-0.755163	-0.0614319	-0.232986	-0.934896	-0.389332	-0.654439
PI273483E	GRIN	125	25	0.103736	-0.0170209	2.62304	-0.0149335	0.23764	0.389907	1.84554	0.0857271	0.446058
PI408015	SK	126	29	0.243455	0.292871	-1.13609	-0.74132	0.0969116	-0.0810794	0.0162781	0.549972	0.709486
PI603912	SK	127	24	0.112919	-0.162819	3.24838	-0.261355	0.421158	0.138238	2.20379	0.236921	0.393632
PI458022	GRIN	128	30	-0.0816199	0.137603	2.33245	-0.491321	0.121149	0.192424	0.996503	0.233333	0.0269728
PI398969	SK	129	29	0.151925	0.0868016	1.35301	-0.43482	-0.0240933	0.12378	-1.21159	-0.544226	-0.0844124
PI547461	US	130	21	-0.00108323	0.446324	0.690913	0.186792	0.124879	0.587325	1.66072	0.104122	-0.0310226
PI597394	GRIN	131	26	0.149844	0.0301777	1.5883	-0.213057	0.188569	0.120581	0.961421	-0.1128	0.105772
PI547576	US	132	21	0.0201807	0.0134648	0.334454	-0.667399	0.368001	0.273701	0.454201	0.31407	0.248256
PI612738	US	133	20	0.139049	0.0524007	2.69086	-0.330655	0.185022	-0.0674313	1.01469	-0.0402651	-0.155279
PI408079B	SK	134	22	0.295164	0.384231	-0.492161	-0.385557	-0.145067	0.120409	-1.03223	-0.764712	-0.875647
PI398693	SK	135	28	0.144634	-0.0215146	2.2791	-1.14379	0.0969214	-0.142583	1.4258	-0.132578	-0.127553
PI424368B	SK	136	25	-0.0865344	0.079967	3.829	-0.348076	0.169126	0.20673	2.7415	0.115348	0.0962375
PI547630	US	137	22	0.0605857	0.0226448	1.79953	0.132909	0.335145	0.404304	0.788397	0.241161	0.403433
PI547518	US	138	21	-0.0229553	0.0401053	1.89901	-0.294216	0.31462	0.225585	2.70555	0.322752	0.208634
PI597382	US	139	23	-0.0568467	0.202847	0.566633	-0.311636	0.161899	0.356806	-0.324763	0.329243	0.109459
PI634906	US	140	22	0.0293802	0.129938	2.15793	-0.00210982	0.222911	0.162982	0.336741	0.162041	-0.0406011
PI632427	US	141	26	-0.0557983	0.107726	0.393276	-0.667399	0.23827	0.247307	0.747851	0.299462	0.0821153
PI547862	US	142	23	-0.00458585	0.0574536	2.21676	-0.593478	0.11645	0.107543	0.336741	0.109155	0.00612356
PI157397	SK	143	23	-0.321103	0.149319	1.74423	-0.343479	0.2467	0.377024	1.99491	0.698483	0.207343
PI518291B	GRIN	144	23	0.238331	0.295822	-0.433339	-0.755163	-0.246785	-0.000922133	-0.735873	-0.47939	-0.409304
PI556778	US	145	26	0.0902667	0.144127	1.11772	-0.213057	0.108552	0.103624	-0.0957176	0.0853976	-0.0790725
PI458248	SK	146	30	0.277823	0.162328	1.17655	0.0826267	0.159744	-0.0624883	-0.800477	-0.15083	-0.283429
PI424273A	SK	147	26	0.0483352	0.0390412	0.777864	-0.113513	0.310855	0.310452	2.73236	0.224477	0.282578
PI85469	SK	148	25	-0.272505	-0.203	4.68417	-0.533399	0.619753	0.437607	3.37522	0.998182	0.789644
PI547559	US	149	21	0.00852996	0.0776214	1.33132	-0.163794	0.146556	0.316975	-0.324763	0.0763866	0.250041
PI159923A	SK	150	26	0.0421885	0.00432258	2.29416	-0.213057	0.106958	0.29329	0.491582	0.225998	0.328385
PI243533	GRIN	151	28	-0.43336	-0.516305	3.59372	-0.717681	0.761223	0.554586	3.85737	1.04264	1.34074
PI407821A	SK	152	29	-0.156728	-0.0300507	4.24836	-0.704881	0.195462	0.172791	-1.32588	-0.655672	-0.655431
PI407946-2	SK	153	28	-0.0539678	-0.0636495	4.17646	-0.213057	0.22338	0.366607	2.20379	0.19844	0.546202
PI398229	SK	154	26	0.0551481	0.147186	1.2756	-0.223873	0.105962	0.0377977	0.219281	0.0130543	-0.199773
PI591498	US	155	21	0.0842102	0.107074	-1.20039	-0.310618	0.36067	0.185951	-0.741747	0.601879	0.451329
PI408138A	SK	156	28	0.0255974	-0.0693097	2.78134	-0.737742	0.287948	-0.12675	2.13602	0.301742	0.535537
PI407876	SK	157	27	0.387971	0.32132	-0.900806	-0.371715	-0.0271785	-0.107542	0.265702	0.276416	0.252724
PI547530	US	158	21	0.0684103	0.0390636	0.455625	-0.478497	0.222143	0.101492	0.251198	0.0970213	0.0449691
PI416871	GRIN	159	27	0.179245	0.0327562	-0.373355	-1.08269	0.11455	-0.0520031	-1.35269	-0.148852	-0.081163
PI603742C	US	160	18	-0.055282	-0.00784453	2.9412	-0.286978	0.114272	0.328109	1.3138	0.0355326	0.383439
PI547444	US	161	22	-0.0561286	0.0951907	2.32893	0.428593	0.269529	0.382777	0.0836374	0.346571	0.27427
PI423767	SK	162	22	0.362297	0.706902	-2.3397	-0.704881	-0.381447	0.0875614	-4.43269	-0.890067	-0.932948
PI594608A	GRIN	163	18	0.281388	0.173283	0.593799	0.391134	0.120856	0.0632872	0.627225	-0.180518	-0.193754
PI399020	GRIN	164	26	0.209234	0.033617	0.801921	-0.60732	0.00632079	-0.118579	-3.5426	-0.368458	-0.234155
PI547598	US	165	21	0.0306403	0.0334757	0.66022	-0.483118	0.143281	0.161479	0.148242	0.0896933	0.131328
PI408336	GRIN	166	24	0.128285	0.0457543	2.35298	-0.0652153	-0.00182071	0.117061	0.902691	-0.00874166	0.0792192
PI548636	US	167	21	0.121151	0.142724	-0.117537	-0.0652153	0.0719263	0.289824	-1.44651	0.109068	0.122203
PI547876	US	168	20	0.041728	-0.0308482	-0.255711	-0.343479	0.406568	0.327595	0.350474	0.328599	0.418032
PI603205	US	169	22	-0.0783431	0.0484619	0.220337	-0.404576	0.391085	0.287585	0.603577	0.470062	0.230327
PI547662	US	170	21	-0.165712	0.0476597	0.569742	-0.371715	0.390556	0.37585	0.86531	0.603491	0.307523
PI587998C	GRIN	171	21	0.283902	0.0663383	0.920727	-0.491321	-0.0287726	-0.23025	-1.7638	-0.722289	-0.735879
PI556850	US	172	19	0.120659	0.0497877	1.54608	-0.146374	0.151068	-0.0579651	0.473808	-0.0406102	-0.108911
PI547636	US	173	24	-0.0217697	-0.0457498	0.764792	-0.139136	0.723771	0.252392	-0.154448	0.617974	0.35788
PI423817	SK	174	24	0.349914	0.332736	0.573269	-0.108892	-0.353777	-0.0238887	-5.21069	-0.859439	-0.518808
PI547660	US	175	18	-0.153389	0.146735	0.334454	-0.0760308	0.270921	0.442076	1.68753	0.471307	0.233439
PI548677	US	176	19	0.163056	0.0608974	2.00553	0.465055	0.2206	0.0392467	0.627225	-0.101365	-0.0550614
PI90573	SK	177	29	-0.0449161	-0.0997832	0.722569	-0.5899	0.468164	0.131434	1.76587	0.501254	0.312548
PI424605B	GRIN	178	23	0.38587	0.161131	-2.05094	-0.311636	-0.00197546	0.0735988	-1.32317	-0.706289	-0.132526
PI408081	SK	179	25	0.379161	0.340215	-0.965101	-0.754144	-0.236589	-0.356948	-1.46428	-0.377356	-0.563949
PI576166	US	180	24	-0.0343276	0.146155	2.17652	0.00870572	0.112237	0.116475	-7.03131	-1.1294	-1.33144
PI556928	US	181	26	0.215991	0.120718	-2.3397	-0.187434	0.442228	-0.0225953	-1.08509	0.108562	-0.19325
PI458048	SK	182	23	-0.199717	0.123702	0.471328	-0.562718	-0.0873649	0.68825	-5.37825	-0.378206	-0.397333
PI85590	SK	183	25	-0.142418	-0.119427	4.03829	0.0261263	0.327872	0.57714	2.1711	0.518659	0.814617
PI398955	GRIN	184	28	0.0283634	-0.600451	4.51434	-0.848102	0.692342	-0.412956	0.609042	-0.368857	0.0263575
PI398311	SK	185	26	0.170256	0.0624961	2.44893	-0.385557	-0.118131	-0.248769	1.02603	-0.173036	-0.333141
PI548549	US	186	20	0.19957	-0.202385	-0.371408	-0.519557	0.504182	0.0598729	-0.426748	0.185846	0.33525
PI547540	US	187	21	0.236368	0.147838	-0.783162	-0.223873	0.0742148	-0.020064	0.160551	-0.278426	-0.262635
PI547535	US	188	21	0.0111411	-0.0632651	2.13429	-0.220295	0.181755	0.143591	0.356348	0.146541	0.272132
PI423826C	SK	189	27	0.117811	0.0734692	-1.72626	-0.491321	0.385568	-0.0424052	1.52507	0.198887	-0.130455
PI547569	US	190	21	0.0191481	-0.13234	1.56971	-0.371715	0.350183	0.0659059	1.74626	0.298515	0.239233
PI594608B	GRIN	191	16	-0.0280433	-0.00686389	4.92609	-0.108892	0.0627701	0.185474	1.07342	0.0835631	0.202014
PI424560	GRIN	192	26	0.21532	0.148467	-0.485525	-0.922023	-0.141713	-0.329523	-2.56784	-0.462674	-0.576241
PI398745	SK	193	22	-0.00765935	0.0893643	-0.336226	-0.515979	0.157746	0.126254	-1.17063	0.150666	0.0302932
PI458175A	GRIN	194	25	-0.0470439	-0.123978	1.78136	-0.0724528	0.356919	0.341796	2.58809	0.397917	0.573018
PI547887	US	195	21	0.0712106	0.0683169	-0.764578	-0.139136	0.18032	0.30758	0.256662	0.0356904	0.250054
PI548598	US	196	27	0.115235	0.163932	0.211337	-0.45846	-0.028146	-0.138458	-0.738582	-0.185058	-0.383983
PI613559D	GRIN	197	22	0.228671	0.146961	0.455625	0.260713	0.00585129	0.101588	0.075008	-0.34077	-0.112777
PI408185	SK	198	24	0.367977	0.613356	-1.51619	-0.409197	-0.315587	-0.0662613	-5.77434	-0.722941	-1.09327
PI509102	SK	199	27	0.0439366	0.206424	0.0403449	0.663179	0.070406	0.513361	0.219281	-0.00479967	0.222387
PI632426	US	200	23	-0.0632108	0.00788803	0.722569	-0.442058	0.0726467	0.328084	1.64841	0.149314	0.365434
PI547631	US	201	22	0.135261	0.159827	-0.163287	-0.409197	-0.0746136	-0.0586789	-0.439058	-0.269461	-0.289072
PI547521	US	202	21	-0.114752	-0.120709	0.681913	-0.606302	0.296044	0.272333	0.553477	0.4564	0.471951
PI547436	US	203	21	-0.117879	0.136033	0.690913	-0.182813	0.102366	0.203847	-1.27578	0.250877	0.0126213
PI547415	US	204	21	0.244377	0.225347	-0.549821	0.469652	0.0222698	0.136756	0.0568241	-0.330962	-0.160953
PI398949	GRIN	205	21	-0.0688569	0.0580185	0.628564	-0.371715	0.228624	0.070129	-0.700791	-0.215295	-0.391427
PI423844	SK	206	26	0.37741	0.13224	-1.45737	-0.113513	-0.0127453	0.0758519	-2.0835	-0.559191	-0.104774
PI424351	SK	207	26	-0.145802	-0.0399401	0.799556	-0.901986	0.256833	0.0518471	2.25664	0.463637	0.117885
PI88816	GRIN	208	23	-0.190943	-0.200373	1.33132	-0.903005	0.419625	0.0900524	1.43713	0.52176	0.41394
PI548208	US	209	20	0.167475	0.0944386	1.56424	0.132909	-0.112782	-0.0146451	-0.151282	-0.341281	-0.149846
PI567070C	GRIN	210	21	0.410153	0.241974	-0.977705	-0.269558	-0.131034	-0.303229	-1.08825	-0.58857	-0.520602
PI458244A	GRIN	211	25	-0.024367	-0.0519606	3.39008	-0.0159524	-0.00447376	0.317934	2.49427	0.321195	0.44064
PI591524	US	212	20	0.0211194	0.155459	1.39325	0.367495	-0.0482491	0.173403	0.497456	0.410803	0.559615
PI567602B	GRIN	213	19	0.136534	0.0532687	0.332508	-0.787005	-0.210685	-0.155021	1.89564	-0.314417	-0.127324
PI591497	US	214	21	0.124278	0.181545	-0.619534	0.276917	0.134635	0.0935502	1.84554	0.231535	0.0462947
PI398194	SK	215	24	0.219151	0.0149679	0.446625	-0.0888545	0.234812	-0.238482	2.43283	-0.0832772	-0.273076
PI547425	US	216	20	0.00795665	-0.119226	0.514447	-0.478497	0.38399	0.0299876	-1.74562	0.338929	0.200033
PI339978	SK	217	22	0.165483	0.101937	-2.58506	-0.713084	-0.0497724	-0.02033	0.688377	-0.65601	-0.565133
PI458072B	GRIN	218	24	-0.0369057	0.072796	0.0755277	-0.885584	-0.103523	0.045601	-0.700791	-0.0570891	-0.0317619
PI603571B	US	219	20	-0.31946	-0.0003368	1.33248	-0.121716	0.208095	0.408025	1.05523	0.659191	0.459451
PI408046	SK	220	24	0.20437	0.0916385	-1.6949	-0.223873	0.0643347	-0.00620647	2.55617	0.40286	0.373012
PI507686A	GRIN	221	19	0.023367	0.181036	0.684277	0.0579687	-0.157271	0.117749	-1.44063	0.0650851	-0.114408
PI547603	US	222	21	-0.0174222	0.0743392	0.954329	0.256093	0.190513	0.135359	2.0276	0.204121	0.0436003
PI547627	US	223	21	-0.0313605	0.0780003	1.50778	-0.0159524	0.0148292	0.0938916	-0.853332	0.126763	0.0108022
PI547489	US	224	19	0.114656	0.17196	0.483754	0.10825	-0.0220314	-0.0801828	0.735541	-0.189478	-0.32983
PI591502	US	225	21	-0.193743	-0.0838055	2.00005	-0.0652153	0.32449	0.287699	-1.50207	0.42705	0.284539
PI591539	US	226	21	0.229722	0.000963247	0.0167058	0.297152	0.135371	0.130154	-0.805941	0.400472	0.331479
PI398390	SK	227	25	0.13438	0.049759	-2.13801	-0.269558	0.135503	0.0609324	-2.82094	-0.0641662	0.0147965
PI157430	SK	228	22	0.269732	0.604745	-3.6926	-0.852723	-0.592493	-0.232881	-7.07554	-0.958553	-1.12635
PI507708	US	229	20	0.0512805	-0.0375068	0.393276	-0.223873	0.180317	-0.0170201	0.454201	0.0897454	0.0117716
PI634910	US	230	22	-0.0229607	-0.167282	1.18962	-0.113513	0.272179	0.104646	1.08792	0.290213	0.364218
PI547573	US	231	21	-0.159153	-0.0228371	2.44657	0.132909	0.256307	0.135562	1.55189	0.48237	0.182434
PI547654	US	232	21	-0.157463	0.102511	-0.0239502	-0.0149335	0.220812	0.209946	0.964586	0.445986	0.0786425
PI547626	US	233	22	0.118738	0.103053	0.770265	0.169371	-0.0325926	-0.17756	-0.312453	-0.0782735	-0.348702
PI547547	US	234	21	0.180619	0.0511192	0.000106962	0.230469	0.141714	-0.0787362	1.02015	-0.143255	-0.13812
PI437882A	GRIN	235	22	0.118661	0.159542	1.30726	0.330014	-0.186542	-0.157286	0.148242	-0.352599	-0.394159
PI85550	SK	236	25	-0.13681	-0.203387	1.29419	0.230469	0.362036	0.420424	2.84078	0.390944	0.76828
PI634760	US	237	22	0.0255264	0.0330191	-1.07374	-0.552418	0.150446	-0.150453	-0.629751	0.0902359	-0.215753
PI97161	SK	238	27	0.0243057	0.158624	1.44896	3.08873	-0.159816	0.216676	1.55459	-0.090664	0.0242254
PI547640	US	239	20	0.0115269	0.18303	-0.457396	-0.113513	0.0133769	-0.0968573	-0.850167	-0.00701583	-0.363865
PI548628	US	240	21	-0.151164	-0.0141287	1.95783	0.14931	0.109988	0.24101	1.58968	0.311758	0.30448
PI548242	US	241	19	-0.0450291	-0.0106856	0.80503	-0.00210982	0.0144441	0.241365	0.101821	0.0698625	0.248989
PI547608	US	242	20	-0.140587	-0.0129819	0.508974	-0.195637	0.2467	0.0919657	-0.530475	0.438383	0.139787
PI93055	GRIN	243	21	0.133848	0.549	-0.603169	0.926002	-0.284583	0.180003	-3.56625	-0.481935	-0.617039
PI408308B	SK	244	26	-0.0193307	0.143575	-0.847457	-0.754144	-0.268407	-0.0379543	0.673646	-0.00518124	-0.0526465
PI594010	SK	245	18	0.299725	0.134295	-1.86912	-0.557039	-0.192081	-0.534027	-0.0866781	-0.618786	-0.760312
PI408272B	SK	246	27	-0.0438979	-0.206775	2.97685	-0.87527	-0.0722589	-0.273953	-1.38461	-0.220969	-0.24667
PI408139	GRIN	247	30	0.145253	0.0682938	-1.78508	-0.343479	-0.314569	0.103003	-1.83627	-0.342944	-0.538313
PI547644	US	248	21	-0.0470388	0.0547348	0.777864	-0.187434	0.0117663	-0.0920431	-0.497788	0.0758294	-0.171025
PI591540	US	249	19	-0.162233	-0.0420115	1.22031	0.186792	0.191951	0.258418	-0.330637	-0.0466814	0.290104
PI547467	US	250	22	-0.14586	-0.136569	2.72251	-0.220295	0.148099	-0.0526863	-0.465871	0.340568	0.169367
PI547524	US	251	21	0.153018	0.0298593	-0.0827722	0.132909	0.0871765	-0.123102	-1.09096	-0.129197	-0.171411
PI547432	US	252	21	-0.389719	-0.102652	0.954329	-0.335276	0.130129	0.26685	1.79268	0.682798	0.443217
PI90570	GRIN	253	23	-0.0710475	0.0465853	0.213702	-0.163794	0.115374	0.00936135	2.20062	0.0140629	-0.0336812
PI408021	SK	254	25	-0.216379	-0.100421	0.514447	0.186792	0.266688	0.531852	-2.24738	-0.241771	-0.165591
PI591520	US	255	20	-0.279198	-0.0402566	1.27913	-0.0349711	0.0355481	0.352478	0.454201	-0.0854132	-0.0667874
PI547580	US	256	21	-0.0184007	-0.198089	1.04032	-0.00210982	0.197527	0.0741784	0.630391	0.206608	0.344272
PI548622	US	257	20	-0.0647544	-0.0320284	-1.74795	-0.146374	0.233724	0.283721	0.356348	0.305604	0.376364
PI567767D	GRIN	258	27	-0.0704269	-0.0243896	0.44899	-0.163794	0.177847	-0.0246046	2.85896	0.195563	0.240234
PI547525	US	259	21	-0.0354487	-0.0684126	0.279159	-0.552418	0.119634	-0.142882	-0.336102	0.148622	-0.0592628
PI547635	US	260	19	-0.29909	-0.102631	1.56777	-0.121716	0.262539	0.0531627	-1.35269	0.681914	0.229422
PI423840	SK	261	24	0.083115	0.0982993	-1.14157	-0.45846	-0.151105	-0.255073	-1.67826	-0.256384	-0.412737
PI547094	US	262	23	0.0700042	0.0820208	-1.90625	-0.0149335	0.172967	-0.117183	-2.32429	0.0724719	-0.241388
PI458091	SK	263	26	0.049853	0.217631	-2.52388	-0.754144	-0.488941	-0.17445	-4.92309	-0.531588	-0.501051
PI548259	US	264	25	0.251165	0.177332	-0.759105	0.465055	-0.176206	-0.172456	0.685955	-0.446843	-0.451907
PI547453	US	265	21	-0.159388	-0.0585362	0.681913	-0.0888545	0.128328	0.14187	-0.621122	0.3603	0.241409
PI408218	SK	266	27	0.0921602	0.259569	-2.13618	-0.384867	-0.25275	-0.390069	0.336741	0.2365	0.263708
PI407790-2	SK	267	27	0.425239	0.259698	-3.48897	-0.223873	-0.388772	-0.447583	-2.61523	-0.517388	-0.623758
PI157451	SK	268	24	0.214766	-0.032837	-0.785108	-0.0477948	-0.0938227	0.007504	2.22983	-0.399334	0.0784653
PI632422	US	269	20	-0.16009	-0.0783904	1.64712	-0.0652153	0.0164923	0.130498	2.72332	0.218423	0.275213
PI547549	US	270	21	-0.300455	-0.00679718	1.35301	0.526153	0.262976	0.164297	1.02015	0.667787	0.206638
PI547804	US	271	23	-0.260759	-0.0951091	0.542576	-0.0395916	0.208896	0.243267	1.08792	0.572322	0.406949
PI553048	GRIN	272	24	0.12478	0.19274	-1.42668	-0.552418	-0.434651	-0.53341	-2.97895	-0.612405	-0.859157
PI306702C	GRIN	273	26	0.0132869	0.140267	-1.3528	-0.43482	-0.206729	-0.171836	-1.09413	-0.259097	-0.368149
PI371610	US	274	21	0.382715	0.259063	-2.54782	0.0718112	-0.347762	-0.323907	-2.36484	-0.892901	-0.750444
PI639562	US	275	23	0.0816191	0.22963	-2.39852	-0.852723	-0.596923	-0.428861	-5.07872	-0.691744	-0.787262
PI547410	US	276	21	-0.0957229	-0.0520276	-0.141594	-0.162776	0.266347	-0.0487177	0.507005	0.460289	-0.00743781
PI399067	SK	277	27	0.244545	0.215225	-1.94102	-0.0652153	-0.37798	-0.365714	-4.24736	-0.672873	-0.826275
PI157487A	GRIN	278	31	-0.0199303	0.0165278	-1.19686	-0.491321	0.0485569	-0.162272	0.291744	0.0750138	-0.175403
PI358318B	GRIN	279	24	0.0258111	0.0793254	-3.04428	-0.70026	-0.177406	-0.103944	-0.982131	-0.223756	-0.233736
PI567681	GRIN	280	20	0.0325195	0.050173	2.27247	0.279732	-0.338822	-0.118291	-4.9703	-1.06402	-1.05053
PI591484	US	281	21	-0.0238922	-0.053421	0.922674	0.219653	-0.0269664	0.108137	-0.544208	-0.144588	-0.171019
PI476352A	US	282	20	-0.0098655	0.0798044	0.483754	0.477856	-0.101506	0.0705731	0.618081	-0.0860739	-0.0337118
PI547846	US	283	20	-0.334902	0.00998185	-0.314533	0.0261263	0.143257	0.319916	-0.119366	0.619425	0.350084
PI398692	SK	284	27	0.0389574	0.128088	0.130823	-0.261355	-0.360009	-0.39047	-1.90731	-0.403672	-0.597635
PI547508	US	285	21	-0.253198	-0.111343	1.83666	0.0343295	-0.00166793	0.18993	-0.497788	0.360028	0.373631
PI547618	US	286	21	-0.14542	0.0158269	1.15796	-0.0760308	0.0443609	-0.187403	-0.309288	0.243127	-0.248552
PI407972B	SK	287	22	-0.120588	-0.193705	2.89545	0.625698	0.0291602	0.238605	-0.955318	-0.266929	-0.540093
PI458097	SK	288	22	0.0843997	-0.109627	-1.29398	-0.213057	-0.010659	0.0297203	1.72491	-0.239897	0.137827
PI603412A	GRIN	289	18	0.0669395	0.0276039	0.0589289	-0.0652153	-0.0681435	-0.303807	-0.389367	-0.099229	-0.34453
PI634761	US	290	20	-0.117338	0.0715927	0.604925	0.14931	-0.0947787	0.0099744	-1.40555	0.0671675	-0.0681196
PI547867	US	291	20	-0.263125	0.065058	0.569742	0.219653	-0.143279	0.284738	-1.07278	0.233254	0.184587
PI458185	SK	292	20	0.142023	0.210564	-2.72976	-0.606302	-0.637326	-0.51652	-3.61635	-0.806319	-0.856706
PI442019	SK	293	26	-0.0506945	0.0150357	3.19309	0.00146818	-0.230355	-0.356689	-0.876981	-0.158532	-0.377686
PI547545	US	294	21	-0.408806	0.00694564	0.387803	0.0589875	0.0935401	0.213717	-1.5608	0.686406	0.222484
PI602449	US	295	25	-0.0126291	-0.0580682	1.33248	0.395731	-0.0284897	0.0111832	1.05523	-0.00919907	0.119314
PI634827	US	296	20	-0.275883	0.0068955	-0.0239502	-0.45846	-0.062863	0.044862	-0.797312	0.345286	0.0418936
PI562374	US	297	19	0.130802	-0.00829023	0.36611	0.182171	-0.0295263	-0.345702	-1.20255	-0.219911	-0.350222
PI339870	SK	298	25	-0.136799	-0.169683	0.235395	0.00870572	0.161512	0.139936	0.902691	0.124953	0.418867
PI591510	US	299	20	-0.0179	-0.0082735	-0.52929	0.230469	0.0897444	0.104584	0.427388	0.419408	0.429549
PI614154	US	300	19	0.0398487	0.00790021	-0.347351	-0.0523916	0.00628815	-0.25397	-1.83943	-0.060179	-0.291252
PI464901	GRIN	301	22	0.150169	0.0807204	-1.13257	0.186792	-0.258087	-0.0944014	-0.394831	-0.480108	-0.225566
PI628825	GRIN	302	23	-0.156961	0.0185853	0.684277	-0.163794	-0.0334635	-0.181157	1.61332	0.0248459	-0.196561
PI398870	SK	303	27	0.0096505	0.160037	-1.33972	-0.483118	-0.549729	-0.237232	-4.66761	-0.542906	-0.48042
PI602447	GRIN	304	25	0.204018	0.189391	-4.42659	-0.552418	-0.614543	-0.518575	-4.85831	-0.898637	-0.838384
PI615554	US	305	18	-0.484482	-0.531583	0.328981	-0.532381	0.353458	-0.0026477	-2.08937	1.04405	0.778828
PI603915A	GRIN	306	28	0.110607	0.171161	-0.759105	0.465055	-0.341439	-0.138208	0.0986561	-0.478463	-0.406237
PI587998A	GRIN	307	25	0.166107	0.00449075	-0.817927	0.0215294	-0.131943	-0.271589	1.5838	-0.436733	-0.321005
PI408272A	SK	308	24	0.0529525	0.124623	0.41186	0.0826267	-0.472798	-0.261302	2.94874	-0.0196714	-0.00011048
PI547543	US	309	20	-0.255716	0.0709799	0.836686	0.256093	-0.104122	0.0873009	0.500621	0.265663	-0.00290435
PI458286	SK	310	25	-0.315779	-0.0730766	1.21131	0.502514	-0.00290376	0.400465	2.60902	0.46012	0.539361
PI548586	US	311	25	0.0939205	0.197732	-1.10444	0.182171	-0.316532	-0.305025	-1.37874	-0.441283	-0.6081
PI398937	SK	312	25	0	0	-3.08721	0.821368	-0.254062	-0.494402	-0.661668	0.309052	-0.034733
PI587997B	GRIN	313	26	0.145275	0.062524	-1.90389	-0.0898734	-0.320532	-0.185819	-0.253724	-0.161487	-0.305115
PI548569	US	314	17	0.0353967	0.0393356	-0.141594	0.354672	-0.143963	-0.0304817	-0.856042	-0.180798	-0.0861774
PI605743B	GRIN	315	27	0.0614566	-0.0295715	1.78136	0.0753892	-0.229546	-0.477394	2.05952	-0.319354	-0.441575
PI399059	SK	316	27	0.238677	-0.00206827	-1.96155	-0.4174	-0.287347	-0.457035	-2.6211	-0.723984	-0.685246
PI399057	SK	317	26	-0.00972065	0.0535906	1.51089	0.293574	-0.174955	-0.378051	-3.23205	-0.618888	-0.463575
PI398714	SK	318	26	0.0483893	0.156699	-2.10665	-0.815241	-0.719396	-0.667695	0.92404	-0.766638	-0.968522
PI534648	US	319	20	-0.266348	0.0504898	1.16149	0.112871	-0.0846689	-0.140589	-0.805941	0.285908	-0.230758
PI603424B	GRIN	320	20	-0.128904	0.150791	-0.30906	-0.256734	-0.346386	-0.334733	-2.74403	-0.162455	-0.585215
PI602450	US	321	25	-0.145135	0.0977041	0.483754	0.182171	-0.102496	-0.211126	-2.25969	0.107885	-0.361298
PI578307A	GRIN	322	23	0.285474	0.226929	-5.01481	-0.404576	-0.733104	-0.928077	-3.70189	-0.582541	-0.828815
PI588029	GRIN	323	24	0.0396696	-0.120507	-2.05866	-0.804425	-0.193365	-0.242381	1.27642	-0.000200916	0.168963
PI83944	SK	324	25	-0.0710525	-0.0534712	-0.999865	-0.360899	-0.248964	0.099945	0.0217422	0.163193	0.206068
PI424532	SK	325	21	-0.136785	-0.186865	-0.0792453	1.13494	0.183418	0.421448	2.11237	0.372378	0.746694
PI548231	US	326	21	0.0172635	0.0957486	0.66022	0.403935	-0.424706	-0.19337	-0.0279481	-0.434294	-0.339439
PI547638	US	327	26	-0.441536	-0.185238	1.9207	0.0261263	0.0836981	-0.00667959	2.34729	0.716105	0.286245
PI603445A	GRIN	328	16	-0.106088	0.0209079	-0.318073	0.465055	-0.0469195	0.126321	-3.01403	0.479972	0.211937
PI613559E	GRIN	329	24	-0.301192	-0.269075	0.369637	-0.663821	-0.0646577	-0.0302683	0.767458	0.360887	0.387203
PI534646	US	330	20	0.0301257	0.0337775	-0.786271	0.279732	-0.0719907	-0.136458	0.203806	-0.097765	-0.170962
PI398368	GRIN	331	24	0.115621	-0.186106	-0.924445	-0.515979	-0.127092	-0.531622	-0.583331	-0.299403	-0.270593
PI547872	US	332	19	-0.117239	-0.0148148	0.328981	0.20683	-0.147711	0.0893552	-1.03223	0.0355466	0.12126
PI458203B	SK	333	22	-0.399824	-0.832318	1.36608	0.77354	0.0466954	0.671426	0.801055	0.144027	0.981804
PI547419	US	334	21	-0.00165495	-0.0874378	-0.882222	-0.213057	-0.0433962	-0.178075	-1.15286	0.0590975	-0.0417042
PI605825B	GRIN	335	21	0.210573	0.241782	-3.90383	-0.163794	-0.734515	-0.612936	-6.13903	-0.961249	-0.985061
PI506716	SK	336	25	-0.0366754	-0.39365	0.719042	0.182171	-0.0335001	0.0540646	1.08792	0.017601	0.641265
PI423705	GRIN	337	23	0.05164	-0.0763727	-1.70026	-0.495918	-0.148135	-0.401298	-0.0775337	-0.275997	-0.325597
PI595363	US	338	21	-0.0395532	-0.0486912	-0.72434	0.145732	-0.0144278	0.0247948	0.630391	0.0343574	0.0728731
PI603742D	GRIN	339	26	-0.214536	-0.131566	1.39678	0.630318	-0.0564413	0.183211	1.30834	0.238253	0.382026
PI547628	US	340	22	-0.203023	0.019447	0.623091	0.132909	-0.156502	-0.0349607	0.494747	0.150741	-0.0618738
PI547642	US	341	21	-0.19706	-0.0700894	-0.191416	-0.108892	0.00288161	-0.00120565	-0.394831	0.269813	0.0947745
PI427139	US	342	21	-0.0658356	-0.0938824	-0.406173	0.0954504	0.146028	-0.164229	0.862145	0.153798	-0.0463326
PI634881	US	343	24	-0.316295	-0.20023	0.976022	0.20683	0.125075	0.0556254	1.55189	0.583272	0.356423
PI591537	US	344	20	-0.0787551	-0.165243	-0.485525	0.186792	0.108415	0.0856022	1.2373	-0.212771	0.163792
PI547796	US	345	22	-0.096758	-0.168651	1.03721	0.279732	0.0146799	-0.0608634	0.732376	0.0809102	0.206063
PI504486	GRIN	346	18	0.110324	-0.135535	-0.485525	0.260713	0.0157502	-0.239714	0.075008	-0.16078	-0.0646708
PI458146	SK	347	24	-0.0507675	-0.245855	-0.747979	0.0753892	0.0758364	0.0866435	-0.0841264	0.134436	0.478322
PI567602A	GRIN	348	22	0.0882362	-0.11819	-0.571513	-0.0724528	-0.146984	-0.304037	0.761583	-0.398388	-0.221394
PI547845	US	349	20	-0.186852	-0.350289	0.00558018	-0.126313	0.0756356	0.0605754	1.44944	0.523525	0.569303
PI548520	US	350	24	-0.141175	-0.12351	-0.312587	0.145732	0.0537256	0.0851779	0.336741	0.245968	0.246935
PI603424C	GRIN	351	21	0.0923864	0.093526	-0.31806	0.872119	-0.401406	-0.207083	-2.97032	-0.509149	-0.354408
PI548253	US	352	21	-0.0569247	-0.0787414	0.941258	0.673995	-0.151789	-0.000513154	-0.154448	0.0489457	0.135553
PI507437	GRIN	353	19	0.163568	0.0605384	-3.19797	-0.0159524	-0.435501	-0.266963	-2.96761	-0.424728	-0.349743
PI547599	US	354	21	-0.162412	-0.0847813	-0.255711	-0.121716	-0.0309645	-0.0807968	-0.471745	0.204252	0.0599808
PI423793	SK	355	20	-0.0465206	0.00362063	-0.352824	1.41321	-0.0834869	0.100585	2.01856	0.151674	0.12323
PI200447	SK	356	18	0.155539	0.18064	-1.42668	0.482476	-0.518344	-0.564352	-2.97895	-0.736774	-0.87456
PI398217	SK	357	27	0.0293783	0.0309043	-3.13251	-0.552418	-0.347045	-0.520796	-3.80117	-0.39115	-0.608902
PI507132B	GRIN	358	26	-0.31435	-0.317276	0.13435	-0.442058	0.023372	-0.224329	3.17538	0.464043	0.250086
PI417093	GRIN	359	19	-0.0434418	-0.0561021	-1.02156	-0.755163	-0.365615	-0.589261	-0.383493	-0.333803	-0.523942
PI416771	SK	360	18	0.0136191	0.177112	-1.07727	0.0718112	-0.625272	-0.516194	-4.068	-0.626511	-0.83629
PI407816	SK	361	27	0.0776322	0.078162	-3.28845	0.0215294	-0.206044	-0.453926	0.441891	0.409577	0.236367
PI323566	GRIN	362	20	0.229992	0.0022581	-1.72079	-0.0349711	-0.430691	-0.690176	-2.39165	-0.760214	-0.74822
PI407833C	SK	363	23	0.079072	0.0287593	-2.16323	0.182171	-0.288265	-0.245038	0.603577	-0.432715	-0.44641
PI458194	SK	364	25	-0.372375	-0.571793	0.593799	-0.126313	-0.0416117	0.0284757	3.21134	0.348472	0.859008
PI506787	GRIN	365	23	-0.243214	-0.188596	0.294217	-0.0652153	-0.0419114	-0.0542615	0.432852	0.501991	0.238758
PI398581	SK	366	25	0.10987	0.080835	-3.47039	0.0826267	-0.433909	-0.301888	-2.09254	-0.372855	-0.420351
PI547427	US	367	23	0.102351	-0.0152687	-1.37449	-0.311636	-0.474899	-0.689655	-1.08825	-0.52031	-0.691095
PI408251	SK	368	27	0.0119617	-0.0243879	-1.84743	-0.828065	-0.617132	-0.660425	0.961421	-0.644182	-0.440987
PI578318B	GRIN	369	26	0.0742597	0.0504665	-2.37683	-0.162776	-0.487456	-0.562206	-1.02952	0.126424	0.1666
PI458202B	SK	370	25	0.0154351	-0.000830475	-1.54432	0.630318	-0.187249	-0.0544741	-1.27578	-0.218219	-0.0635416
PI408157	SK	371	21	-0.0428667	-0.113739	0.307288	-0.335276	-0.448353	-0.455606	-5.13745	-0.835258	-0.960674
PI592912A	GRIN	372	24	-0.386814	-0.184458	0.744261	0.469652	-0.245771	0.229216	1.52507	0.322129	0.537497
PI507686B	GRIN	373	19	-0.0987828	-0.0183301	-1.78508	0.173968	-0.197266	0.0343782	-0.178096	-0.0464926	0.085996
PI591525	US	374	21	-0.260127	-0.325971	-0.0215858	0.205811	0.0658793	0.0544716	-1.22936	-0.280955	-0.307774
PI458060B	SK	375	23	-0.535737	-0.265956	1.24844	0.625698	0.00441284	0.0374602	-0.439058	0.772947	0.436689
PI548288	US	376	19	-0.0921913	0.0108128	0.36611	0.625698	-0.419261	-0.109388	-0.732707	-0.271377	-0.125327
PI175189	GRIN	377	26	0.000766052	0.11332	-1.13257	0.112871	-0.605945	-0.550604	-0.571021	-0.597553	-0.761365
PI358321C	GRIN	378	15	-0.099579	-0.139727	0.573269	0.186792	-0.149177	-0.374405	0.779767	-0.0160841	-0.202648
PI458222	SK	379	25	-0.187459	-0.536925	1.10267	1.22169	-0.177279	0.168677	5.12578	0.0836608	0.959495
PI424164B	GRIN	380	30	0.00992797	-0.0254455	-3.73544	0.926002	-0.339126	0.246517	-2.86149	-0.35555	0.29451
PI479759	US	381	22	-0.279247	-0.0734442	0.387803	0.20683	-0.104368	-0.22436	-0.738582	0.310435	-0.128623
PI547452	US	382	23	-0.0652898	0.0126124	-1.19492	-0.00210982	-0.265531	-0.473977	-1.60135	-0.168732	-0.550465
PI587998D	GRIN	383	19	0.188087	0.0713322	-2.66741	0.543573	-0.471665	-0.611178	-0.448097	-0.283382	-0.0621284
PI634893	US	384	20	-0.12486	-0.363696	1.66372	0.371073	-0.336849	-0.276314	4.05633	-0.153528	0.262376
PI548439	GRIN	385	23	0.162736	0.11995	-5.19791	0.501495	-0.534821	-0.585001	-1.91047	-0.759012	-0.77694
PI603742B	GRIN	386	21	-0.170526	-0.347732	0.684277	0.279732	-0.162291	-0.155723	3.78633	0.395113	0.366555
PI567121B	GRIN	387	22	-0.0695038	-0.109286	-0.609805	-0.459478	-0.562349	-0.658859	1.62563	-0.0448949	-0.0354766
PI253653B	SK	388	25	-0.219017	-0.281477	0.0972204	0.691415	-0.254822	0.169983	2.46475	0.0717	0.616056
PI567759	GRIN	389	27	0.120442	0.107058	-3.46276	0.230469	-0.763544	-0.772935	2.40602	0.166854	0.187832
PI547833	US	390	19	-0.315495	-0.241945	-1.47044	0.0826267	-0.0468608	0.00140643	0.491582	0.422933	0.376365
PI556687	US	391	24	-0.127279	-0.151727	-0.86915	0.256093	-0.137252	-0.212619	0.148242	0.0489132	0.00201017
PI306702B	GRIN	392	26	-0.011647	-0.000362509	-0.132594	0.704239	-0.426072	-0.458226	1.77818	-0.407625	-0.496215
PI557011	US	393	22	-0.0390525	-0.0467023	-1.72431	0.663179	-0.176511	-0.218192	-1.3077	-0.121392	-0.190017
PI591531	US	394	20	-0.0213751	-0.0147638	-1.8656	0.444994	-0.314181	-0.332092	0.779767	0.20029	0.326857
PI592936	US	395	21	-0.111506	-0.0760672	0.628564	0.811021	-0.425728	-0.290977	-0.0156386	-0.255364	-0.224932
PI398972	GRIN	396	26	-0.138653	-0.175353	-2.49137	0.230469	-0.136975	-0.0551393	-2.44175	-0.167069	-0.183734
PI511866	GRIN	397	27	0.108193	-0.00827782	-2.48547	0.852081	-0.389752	-0.438939	-3.68371	-0.54556	-0.464
PI632663A	GRIN	398	24	-0.0913532	-0.175893	-1.11204	0.76074	-0.186576	-0.0445751	0.979605	-0.0942639	0.201668
PI458061B	GRIN	399	29	-0.300768	-0.001499	-0.897279	0.482476	-0.224299	-0.186925	-1.39324	0.201951	-0.204278
PI597386	US	400	22	-0.129417	-0.172218	-1.86912	0.182171	-0.228149	-0.201558	-0.615247	-0.0349465	0.0438203
PI547814	US	401	20	-0.230833	-0.19712	-0.312587	0.219653	-0.22042	-0.237183	0.395471	0.112942	0.00971776
PI399085	SK	402	27	0.0733222	0.0567363	-3.58223	1.05642	-0.507885	-0.433707	0.729667	-0.231925	-0.268235
PI567783	US	403	20	0.109629	-0.047227	-2.84388	0.987099	-0.371983	-0.38937	-0.800477	0.451337	-0.0682899
PI323561	GRIN	404	23	0.125929	0.0712831	-4.7207	0.334634	-0.743399	-0.853597	-3.62498	-0.909367	-1.02405
PI548557	US	405	23	-0.0640851	0.0284063	-2.19489	0.811021	-0.342907	-0.354003	-0.896588	-0.244476	-0.445206
PI404191	GRIN	406	23	-0.078816	-0.111843	-2.22965	0.317213	-0.14566	-0.371491	-3.12833	-0.993397	-0.883699
PI548281	US	407	20	-0.108942	-0.153633	-0.692684	0.477856	-0.295305	-0.262048	1.38157	-0.12868	-0.0480886
PI537095	US	408	22	-0.038121	0.0269242	-2.10441	0.77354	-0.393524	-0.408683	-0.791437	-0.324668	-0.469124
PI548214	US	409	19	-0.00578011	-0.223109	-1.3528	0.821837	-0.275636	-0.187246	0.491582	-0.35697	0.146963
PI547801	US	410	22	-0.446848	-0.210139	-1.48902	0.589258	0.0738377	-0.0851013	0.747851	0.705641	0.191482
PI547878	US	411	20	-0.200525	-0.0535445	-2.25566	0.395731	-0.283882	-0.11007	-1.70507	0.0172588	-0.0170378
PI548611	US	412	21	-0.207763	-0.250206	1.31079	0.740678	-0.387213	-0.404823	1.41349	-0.082247	-0.0411508
PI605743A	GRIN	413	27	-0.0803194	-0.10674	0.211337	0.576435	-0.504779	-0.45327	1.66935	-0.359176	-0.324833
PI458072A	SK	414	25	-0.398364	-0.529471	0.117751	0.821837	-0.266617	0.0866146	1.66618	0.50136	0.888168
PI408134A	SK	415	25	0.0443093	-0.0354713	-3.39496	0.518915	-0.31602	-0.599836	0.708728	0.227282	-0.00827321
PI371611	US	416	21	-0.168963	-0.115795	0.0936936	0.280751	-0.430537	-0.413439	-0.444932	-0.160442	-0.268968
PI542711	US	417	21	-0.221969	-0.189617	-0.729813	0.428593	-0.213421	-0.227399	0.729667	0.123599	0.0380794
PI549030B	GRIN	418	24	0.032895	-0.05176	-2.60975	0.0579687	-0.67548	-0.785552	-1.91047	-0.661113	-0.740313
PI423774	SK	419	27	0.115675	-0.0329977	-3.17628	0.526153	-0.637332	-0.579747	-4.91157	-0.554483	-0.551111
PI438025	GRIN	420	17	-0.0530188	-0.390673	-0.492161	0.8711	-0.187321	-0.332622	0.556186	0.0958561	0.240106
PI548597	US	421	22	-0.47874	-0.180782	-1.4302	0.515337	-0.146446	-0.0410149	-1.3077	0.540897	0.195704
PI391581B	GRIN	422	24	0.0339954	-0.168662	-2.66857	0.723258	-0.342876	-0.333901	-0.0898433	-0.426674	-0.0860539
PI548227	GRIN	423	16	-0.0933473	-0.344005	-1.6686	0.427574	-0.141786	-0.384633	0.145076	-0.167738	0.116183
PI445683	GRIN	424	21	0.0190854	-0.0378826	-2.08035	0.279732	-0.549669	-0.816646	-0.500953	-0.554492	-0.793884
PI398507	SK	425	19	0.0548487	-0.0277799	-5.1174	0.230469	-0.611397	-0.597312	-4.05999	-0.791815	-0.577537
PI594170A	GRIN	426	19	0.0777592	0.0945667	-5.13793	1.87415	-0.815949	-0.629318	-3.99554	-0.892619	-0.789278
PI578307B	GRIN	427	23	0.0172117	-0.00741646	-2.9027	0.395731	-0.582971	-0.805714	-3.09641	-0.394369	-0.679006
PI548681	US	428	21	-0.131216	-0.151794	-0.395048	0.740678	-0.401999	-0.390876	2.11825	-0.206684	-0.1702
PI424325	SK	429	27	-0.0626471	0.0512665	-3.52305	0.962441	-0.462723	-0.419136	-3.87221	-0.592439	-0.617691
PI85424	SK	430	25	-0.455497	-0.566011	-1.30679	0.297152	-0.209748	-0.0301312	1.17857	0.444446	0.821752
PI567611	GRIN	431	20	-0.0916312	-0.243315	-0.426704	0.482476	-0.449114	-0.445643	1.2373	-0.139867	-0.0847214
PI464915B	GRIN	432	25	-0.0968223	-0.145053	-0.751506	0.625698	-0.472763	-0.436723	-0.0279481	-0.315876	-0.24753
PI340027	SK	433	25	-0.20381	-0.29682	-1.90272	0.32181	-0.25765	-0.189802	2.7584	0.0470831	0.253554
PI91731	GRIN	434	27	0.0148074	-0.180374	-2.49447	0.576435	-0.524082	-0.403361	0.201097	-0.514704	-0.16371
PI424294C	SK	435	27	-0.143882	-0.137588	-3.05863	-0.213057	-0.680392	-0.583107	-3.2084	-0.303581	-0.401695
PI567414	GRIN	436	31	-0.203217	-0.16015	-1.75908	0.465055	-0.409538	-0.230683	2.46475	0.481929	0.450551
PI548263	US	437	21	0.0149865	0.0421021	-4.3713	1.25455	-0.668912	-0.600765	-4.59657	-0.670222	-0.729262
PI553041	US	438	20	-0.12377	-0.188061	-3.87667	0.0215294	-0.437085	-0.424013	-3.89498	-0.254747	-0.186507
PI458067B	SK	439	18	-0.672764	-0.307884	-3.13798	0.543573	-0.258805	0.0983643	3.05205	0.72168	0.57806
PI458025	SK	440	27	0.0093237	-0.221411	-5.55085	-0.0898734	-0.550131	-0.866449	-3.02634	-0.610553	-0.578677
PI407794	SK	441	27	0.00388433	-0.0664285	-3.19797	0.649337	-0.458269	-0.696672	-2.66165	-0.378778	-0.607982
PI87059	GRIN	442	23	0.0376449	-0.178803	-5.55085	0.13189	-0.563791	-0.834008	-3.55491	-0.57448	-0.606301
PI398262	GRIN	443	20	-0.221827	-0.376161	-3.03621	0.13189	-0.217301	-0.377229	1.90697	0.010982	0.171148
PI597478B	US	444	22	-0.149923	-0.0820897	-2.93552	0.686819	-0.337007	-0.394291	-1.31086	0.00467697	-0.309736
PI157442	SK	445	21	-0.15111	-0.329922	-4.23507	0.526153	-0.334755	-0.176955	-0.624287	-0.324252	0.314236
PI424410	SK	446	25	-0.406181	-0.814617	-0.492161	0.797179	-0.228472	-0.322864	0.967296	0.318287	0.870754
PI578316A	GRIN	447	25	-0.132664	-0.0644739	-1.77961	0.630318	-0.594519	-0.71673	-0.797312	-0.565335	-0.671373
PI486355	GRIN	448	22	-0.0459261	-0.287655	-1.9596	0.884942	-0.394712	-0.572356	-0.0743685	-0.32019	-0.216448
PI547797	US	449	21	-0.147751	-0.271309	-1.43331	0.427574	-0.539723	-0.542984	0.908566	-0.203807	-0.159592
PI175197	GRIN	450	26	-0.135702	-0.00565846	-4.588	0.230469	-0.770274	-0.830349	-2.67983	-0.444474	-0.859235
PI632663B	GRIN	451	23	-0.238833	-0.661612	-2.66194	0.704239	-0.250036	-0.329358	0.779767	0.0880943	0.609039
PI398576	SK	452	21	-0.131101	-0.377515	-5.04551	0.182171	-0.390554	-0.656469	-5.48983	-0.187855	-0.142565
PI603444B	GRIN	453	28	-0.210652	-0.0829596	-1.61214	1.61133	-0.621092	-0.524774	0.0836374	-0.282632	-0.436127
PI567352B	GRIN	454	23	-0.430749	-0.369365	-1.07727	1.55023	-0.392897	-0.294656	-0.805941	-0.38152	-0.243007
PI157474	SK	455	25	-0.654636	-0.604099	-2.95605	0.852081	-0.30217	-0.180847	0.544847	0.637348	0.683799
PI458525	GRIN	456	20	-0.160835	-0.283332	-3.30898	0.926002	-0.389187	-0.448263	2.24802	-0.157385	-0.0715858
PI70467	US	457	19	-0.301093	-0.256418	-2.51264	0.814599	-0.480978	-0.375016	1.17857	-0.0374542	-0.000171983
PI548616	US	458	21	-0.31451	-0.378474	-2.05866	1.26536	-0.358606	-0.376752	-1.09413	0.090605	0.171495
PI567782	US	459	20	-0.331217	-0.513837	-1.87672	1.20427	-0.25667	-0.470608	-1.35269	-0.513898	-0.325113
PI556949	GRIN	460	26	-0.294344	-0.255667	-2.84388	0.247889	-0.554783	-0.700502	-2.29237	-0.106667	-0.353067
PI509105	SK	461	25	-0.340925	-0.429505	-2.99981	1.41321	-0.423911	-0.203413	1.9011	0.441017	0.431613
PI81763	GRIN	462	20	-0.0687368	-0.0657775	-4.30895	1.14777	-0.783305	-0.891275	-2.74403	-0.667049	-0.863851
PI437388	GRIN	463	23	-0.19706	-0.253449	-3.07369	0.556397	-0.47856	-0.656812	-0.277372	-0.190672	-0.338437
PI445830	US	464	19	-0.288891	-0.43172	-1.8179	1.49995	-0.35071	-0.511948	0.392306	0.117347	0.0758704
PI81031-1	GRIN	465	24	-0.478603	-0.719075	-3.2351	1.33928	-0.154099	-0.324923	2.54713	0.33346	0.725231
PI594006	SK	466	27	-0.145934	-0.153187	-4.75899	0.908582	-0.585173	-0.647196	-3.19022	-0.260969	-0.476317
PI603337B	GRIN	467	22	-0.174875	-0.154903	-2.76452	1.11752	-0.625948	-0.688684	-1.74016	-0.31652	-0.489325
PI603337A	GRIN	468	19	-0.186746	-0.100035	-3.25916	1.09388	-0.758467	-0.720412	-2.67667	-0.448473	-0.620467
PI424173	SK	469	25	-0.941888	-0.921274	-2.55093	1.2407	-0.425437	-0.220189	4.19744	1.00341	1.13664
PI548568	GRIN	470	20	-0.354962	-0.656287	-2.75017	0.926002	-0.371595	-0.525828	0.133738	0.139154	0.39104
PI407941A	SK	471	19	-0.630507	-0.645146	-2.17083	1.05642	-0.403033	-0.442089	4.2503	0.653006	0.506269
PI567491B	GRIN	472	19	-0.143023	-0.234502	-2.92439	1.47989	-0.644916	-0.780155	0.075008	-0.520294	-0.554236
PI398316	SK	473	24	-0.360858	-0.294664	-2.46153	1.06102	-0.544224	-0.598125	-3.90745	-0.000730449	-0.186479
PI548534	US	474	21	-0.446699	-0.454653	-2.39852	1.51275	-0.5512	-0.366667	2.73236	0.113228	0.280353
PI438507C	GRIN	475	18	-0.187889	-0.0909347	-5.43206	2.11944	-0.692152	-0.7357	-4.58284	-0.512477	-0.716881
PI407843	SK	476	27	-0.187203	-0.235398	-4.456	1.22169	-0.71677	-0.733047	-4.87904	-0.971694	-1.07167
PI475783B	US	477	19	-0.601484	-0.366313	-4.43559	1.46349	-0.538436	-0.456629	1.90427	0.359564	0.0513152
PI458082	SK	478	25	-0.36934	-0.418383	-2.3473	1.79563	-0.666234	-0.793373	-0.488643	-0.224179	-0.244747
PI445796	GRIN	479	25	-0.680251	-0.46875	-4.60306	1.22169	-0.632465	-0.411837	-2.56784	0.358339	0.238645
PI506657	SK	480	25	-0.769409	-0.898601	-4.19483	1.84592	-0.686777	-0.284052	2.09864	0.442903	0.985801
PI416837	SK	481	25	-0.819188	-0.921505	-3.19681	0.987099	-0.561052	-0.577009	2.64094	0.643569	0.753149
PI157446	SK	482	25	-0.492748	-0.864306	-5.45373	1.03636	-0.549446	-0.499469	0.759652	0.296959	0.359614
PI423861	SK	483	21	-0.548793	-0.316279	-3.8972	0.926002	-0.702621	-0.76082	-2.33292	0.101823	-0.357802
PI592907A	GRIN	484	17	-0.433248	-0.654129	-4.35271	2.15242	-0.513199	-0.642806	-2.92998	1.13395	-0.229661
PI295947	GRIN	485	19	-0.209006	-0.275253	-4.87664	2.387	-0.766323	-0.944197	-1.1934	-0.38243	-0.615513
PI603444D	GRIN	486	24	-0.278265	-0.306904	-5.08251	2.23916	-0.673754	-0.846614	-1.25213	-0.210653	-0.464801
PI532466B	SK	487	18	-1.02326	-0.926346	-2.81027	0.77354	-0.74256	-0.735428	-0.732707	0.760949	0.575865
PI89783	GRIN	488	18	-0.405326	-0.387214	-4.54424	1.81305	-0.657707	-0.802632	-0.453561	-0.0619364	-0.298762
PI518291C	GRIN	489	20	-0.615646	-0.865821	-3.94096	1.0436	-0.65218	-0.739713	3.31062	0.161615	0.496114
PI603424D	GRIN	490	18	-0.448536	-0.405698	-5.52368	1.27819	-0.649657	-0.765242	1.74309	0.00966648	-0.233207
PI567432B	GRIN	491	25	-0.796325	-0.697917	-4.34383	2.16984	-0.695607	-0.554111	-0.113491	-0.422014	-0.465707
PI603915B	GRIN	492	27	-0.631983	-0.88587	-2.70023	2.83053	-0.805338	-0.84754	2.3069	0.120818	0.381207
PI464910	GRIN	493	22	-0.389285	-0.48023	-6.54418	3.14363	-0.855058	-1.00121	-1.33451	-0.27381	-0.375153
PI567352A	GRIN	494	23	-0.462883	-0.658651	-4.87664	2.68269	-0.770613	-0.926304	1.68753	0.236026	0.200211
PI84742	SK	495	22	-0.785066	-1.25702	-6.68899	2.81047	-0.653055	-0.769704	2.23571	0.495303	1.04136
