# Supplementary material for: Genome-wide association analyses of quantitative disease resistance in diverse sets of soybean [Glycine max (L.) Merr.] plant introductions
Source: PLoS One. 2020 Mar 20;15(3):e0227710. doi: 10.1371/journal.pone.0227710 (PMC7083333; doi:10.1371/journal.pone.0227710)
Supplement: S4 Table — PIs were ranked from most resistance to least resistant for the four inoculated traits, ΔCRW and ΔCSW, ranks were summed and re-ranked. (XLSX) [file pone.0227710.s004.xlsx]

## Sheet: OH.For.Fig.csv
Plant Introduction	Population	Overall Resistance Rank (High to Low)	Number of resistant alleles	CRW	CSW	IPH	IRRS	IRW	ISW	NRW	NSW	NPH
PI424224	SK	1	26	0.39111	0.34039	6.52971	-1.9288	0.73524	0.95669	0.23295	0.42508	1.29713
PI85272	SK	2	26	0.32455	0.30276	6.38406	-1.52101	0.82102	1.686	0.41587	1.2306	4.17729
PI458027	GRIN	3	30	0.42825	1.06112	3.43857	-1.58584	0.32573	1.7832	-0.28398	0.11887	-1.96723
PI424169B	GRIN	4	28	0.42246	0.71426	6.90521	-1.64262	0.35465	0.46717	-0.23843	-0.67062	2.97921
PI458235	SK	5	29	0.33153	0.21453	4.51937	-1.55821	0.63473	0.85004	0.0981	0.62614	4.8784
PI506868	GRIN	6	30	0.60701	0.7654	7.53312	-1.11586	0.31292	0.53118	-0.5757	-0.70545	2.16663
PI584470	US	7	27	0.2866	0.37573	3.79036	-1.27696	0.45256	0.73927	0.08088	0.14303	1.69076
PI458110	SK	8	28	0.27739	0.11041	6.05324	-1.80177	0.58283	0.8724	0.22416	0.70391	4.11167
PI424240	GRIN	9	30	0.7598	0.62549	1.9258	-1.32058	0.67621	1.10169	-0.39781	0.11921	-1.81148
PI458217	SK	10	29	0.18032	0.2518	4.92245	-1.36512	0.56151	0.9305	0.38443	0.57892	1.79122
PI340032	SK	11	22	0.36558	0.65205	2.15189	-1.58584	0.24817	0.62306	-0.277	-0.42289	-1.59028
PI399071	GRIN	12	29	0.13994	0.40015	4.12753	-1.69249	0.33084	0.48037	-0.26523	-0.17483	-0.15759
PI481690	GRIN	13	23	0.23253	0.63989	4.01191	-1.0092	0.23645	0.78382	-0.0845	-0.23117	0.29291
PI424549A	SK	14	27	0.03598	0.28816	4.95588	-1.80177	0.65108	1.52829	0.66425	1.09649	-0.53985
PI399005	SK	15	27	0.2769	0.22484	4.78005	-1.04244	0.47564	0.52404	0.50554	0.17735	1.59581
PI547852	US	16	20	0.27458	0.20173	3.5307	-1.56742	0.50561	0.4719	0.15748	0.15505	2.42825
PI424363	GRIN	17	24	0.16903	0.12501	4.90031	-1.69249	0.44253	1.16659	0.22376	0.97935	0.97325
PI407996	SK	18	31	0.21777	0.43659	3.3484	-1.51064	0.28434	0.47993	0.05254	-0.22928	0.37676
PI603453	SK	19	24	0.02852	0.41113	7.46031	-1.56742	0.44666	0.97235	0.46135	0.33563	1.79875
PI88816S	SK	20	28	0.19265	0.32711	2.85196	-1.64262	0.35465	0.51645	0.10736	0.00462	0.2765
PI157428	SK	21	27	0.34661	0.1653	4.05481	-0.97762	0.6669	0.84767	0.21343	0.59815	2.71187
PI157449	SK	22	27	0.21472	0.38069	4.24879	-0.7729	0.35946	0.70558	0.06698	0.09541	1.0961
PI424143	SK	23	26	0.56173	0.24544	2.84887	-1.69512	0.26437	0.38952	0.0133	-0.00347	2.43019
PI91679	SK	24	28	0.20309	0.22351	4.47024	-1.58584	0.30401	0.31217	0.03037	-0.05387	1.42529
PI417019	SK	25	27	0.50793	0.25782	4.76191	-0.89188	0.30392	0.3131	0.19248	-0.10456	2.96443
PI83889	SK	26	33	0.25491	0.2638	1.22959	-1.52101	0.44563	0.71543	0.09802	0.28842	-0.09728
PI633608	US	27	22	0.26993	0.2553	2.24402	-1.56742	0.30395	0.24442	-0.06257	-0.16687	0.79608
PI424342A	SK	28	32	0.40408	-0.00433	4.83422	-1.03624	0.56727	0.49587	0.22042	0.68452	4.34782
PI547496	US	29	20	0.19101	0.14817	3.78958	-1.22446	0.27913	0.5174	0.02824	0.28852	2.55264
PI547860	US	30	18	0.22119	0.08729	2.37153	-1.39594	0.40323	0.6046	0.12255	0.47696	0.6076
PI634758	US	31	24	0.13339	0.51939	2.63118	-1.10548	0.17335	0.59141	-0.00295	-0.24169	0.24329
PI408198	SK	32	27	0.16365	0.24667	2.06171	-1.16768	0.34328	0.49889	0.15733	0.09656	2.19364
PI424555B	SK	33	28	0.09399	0.21865	5.11551	-0.47123	0.47774	0.6913	0.39013	0.34656	2.05102
PI408186A	SK	34	22	0.23776	0.35877	2.05794	-1.11586	0.18882	0.36436	-0.04828	-0.22258	-0.72455
PI548641	GRIN	35	20	0.09475	0.24189	2.90267	-1.69249	0.34945	0.21498	0.23075	-0.19446	-0.59861
PI157445	SK	36	32	0.12765	0.29789	2.33419	-1.29966	0.20574	0.47096	0.0375	0.00462	-0.60178
PI639563	US	37	22	0.24795	0.41963	1.3571	-1.69249	0.154	0.30597	-0.21982	-0.38682	-1.03587
PI595926	US	38	23	0.20377	0.2491	1.86852	-0.9962	0.32777	0.52922	0.05953	0.12404	2.51028
PI157471	SK	39	32	0.08074	0.05675	3.73479	-1.51064	0.34949	0.82494	0.2691	0.74039	3.26417
PI424416	SK	40	29	0.23021	0.44997	-0.56297	-1.0092	0.40708	0.67766	0.1111	-0.03488	-0.52507
PI547537	US	41	25	0.20193	0.26137	3.17266	-0.87097	0.30811	0.19419	0.041	-0.22308	-0.66963
PI548538	US	42	22	0.1667	0.52433	2.90267	-1.34953	0.07334	0.28322	-0.18839	-0.57918	-4.93349
PI423856	GRIN	43	23	0.06681	0.9334	0.72294	-1.12818	0.36085	1.01691	-0.44101	-0.4547	-0.29269
PI567517	SK	44	22	0.08191	0.44996	1.44479	-1.9288	0.26058	0.35767	-0.3713	-0.37186	-6.36619
PI614155	US	45	25	0.14896	0.22353	2.40065	-1.0092	0.51877	0.23029	0.35909	-0.13302	-1.27896
PI398234	SK	46	30	0.61471	0.6266	0.4259	-0.32066	0.29982	1.01115	-0.60753	0.00969	-6.15857
PI587588A	GRIN	47	25	0.16944	0.14936	2.97946	-1.29966	0.26778	0.25106	0.04449	0.0164	0.33681
PI424156A	SK	48	25	0.27116	0.19674	5.36428	-0.49477	0.05962	0.54117	0.14253	0.23208	0.04035
PI417400	GRIN	49	31	0.06681	-0.09656	6.84338	-1.55688	0.8076	0.65673	1.09932	0.83296	3.1036
PI398999	GRIN	50	25	0.11947	0.40626	3.5307	-1.39594	0.13953	0.10035	-0.25817	-0.55945	-1.40529
PI567628B	GRIN	51	25	0.08697	0.37582	3.79671	-0.94438	0.24777	0.16721	-0.14259	-0.4542	-2.17202
PI547646	US	52	21	0.15361	0.02387	4.59149	-0.92346	0.36675	0.43123	0.18095	0.39696	2.73929
PI423826B	SK	53	26	0.28386	0.0957	3.3484	-1.33916	0.17265	0.18042	0.09096	0.01019	1.37944
PI423743B	GRIN	54	28	-0.30684	0.32336	4.33261	-1.35216	0.46603	1.19707	-0.08101	0.7071	-0.01996
PI458269	SK	55	24	0.14226	0.45253	2.95111	-1.39594	0.1023	0.10035	-0.0975	-0.63404	-0.8361
PI458244B	SK	56	26	0.06615	0.13963	4.56949	-0.7729	0.2881	0.54255	0.21019	0.31526	1.28457
PI200524	GRIN	57	25	-0.05225	0.29169	4.33886	-1.58584	0.1582	0.44866	0.25042	-0.02246	1.73815
PI398295	SK	58	25	-0.06298	0.21014	3.99367	-1.51064	0.26883	0.57472	-0.00683	0.23396	4.58348
PI547490	US	59	21	0.10395	0.02996	5.21853	-0.9962	0.27503	0.43823	0.15034	0.38314	3.39233
PI594005D	SK	60	27	0.24099	0.2711	2.19557	-1.52101	0.13849	-0.0125	-0.22681	-0.47711	-0.97179
PI547513	US	61	21	0.13579	0.02519	3.41032	-0.7729	0.48665	0.46673	0.32894	0.42125	1.0961
PI606408	GRIN	62	24	0.2511	0.31849	1.62787	-1.35216	0.10925	0.08243	-0.25565	-0.43923	-0.52507
PI407949	SK	63	31	0.08117	0.31605	1.11397	-1.0092	0.27989	0.43881	-0.08799	-0.06628	-1.6559
PI423826A	SK	64	26	0.16125	0.37948	2.43721	-0.71003	0.24811	0.06623	-0.1464	-0.55159	-0.52324
PI547536	US	65	22	-0.0859	0.20293	3.75225	-1.12818	0.47564	0.56574	0.66272	0.25587	1.15479
PI458293	SK	66	22	0.26065	0.17982	0.82982	-1.56742	0.20778	0.14585	-0.15688	-0.14724	-0.58732
PI399053	GRIN	67	30	-0.00106	0.10302	3.40397	-1.27696	0.17335	1.01982	0.20662	0.87323	2.56905
PI424596	GRIN	68	28	-0.09709	0.24788	2.78704	-1.18068	0.37606	0.56013	0.56866	0.16926	-0.02373
PI603173	SK	69	28	0.20071	0.1785	-1.10523	-0.76252	0.58907	0.7241	0.3638	0.44532	-2.45564
PI407861C	GRIN	70	26	-0.00043	0.37372	1.57991	-0.85515	0.29246	0.65781	-0.10084	-0.06849	1.01879
PI547596	US	71	21	0.27507	0.21268	1.54404	-0.60142	0.26018	0.20134	-0.1356	-0.15584	-0.09505
PI83874	SK	72	25	0.30987	0.39152	-0.55286	-1.58584	0.08064	0.14915	-0.38178	-0.49356	-3.09806
PI82554	SK	73	31	0.06449	0.0324	3.22089	-0.91046	0.2378	0.83252	0.16781	0.7875	-0.31682
PI438304B	SK	74	24	0.20775	0.3539	2.05794	-1.45881	-0.00973	0.14826	-0.33818	-0.43849	-2.42458
PI542710	US	75	22	-0.10105	0.17607	5.33593	-1.27696	0.18886	0.55728	0.36729	0.27651	2.06771
PI424535A	SK	76	27	-0.01353	0.10909	4.01191	-1.26642	0.34504	0.25683	0.40799	0.07897	0.29291
PI567527	US	77	27	-0.11725	0.12869	3.66207	-1.56742	0.366	0.46811	0.2902	0.2689	1.48589
PI398330	GRIN	78	26	0.08887	0.89687	-0.89556	-0.49214	0.34635	0.62065	-0.89394	-0.83043	-8.07345
PI65342	SK	79	29	0.20932	0.29657	0.46869	-1.0092	0.14648	0.20754	-0.15086	-0.27435	0.35699
PI504490	GRIN	80	27	0.0998	0.23215	3.10697	-0.27079	0.13438	0.50129	-0.00092	0.14202	2.97921
PI423825	SK	81	19	-0.02372	0.00563	4.17675	-1.27696	0.26642	0.6824	0.05992	0.68086	2.35042
PI547534	US	82	20	0.09051	0.2005	2.33419	-1.04244	0.18092	0.15628	0.06545	-0.16419	0.08803
PI458096	SK	83	22	-0.03598	0.31981	4.3763	-1.63029	0.0244	0.24683	0.06698	-0.28146	-2.36049
PI87013	SK	84	23	-0.10256	0.24676	5.34853	-0.8351	0.29982	0.30597	0.47175	-0.10809	0.15905
PI424339	SK	85	27	0.04721	0.05535	3.96755	-1.34933	0.11178	0.39854	0.3391	0.29638	4.2489
PI458264	GRIN	86	29	0.05447	0.12981	3.79036	-1.10548	0.05856	0.44354	-0.01343	0.23333	0.55993
PI399022	SK	87	24	0.01855	-0.06622	8.13084	-0.83772	0.32332	0.58288	0.31019	0.69924	3.05592
PI157460	SK	88	32	0.06566	0.05808	1.53692	-1.13872	0.26362	0.53635	0.19939	0.45341	0.35505
PI458219	GRIN	89	30	0.0587	0.21147	3.98278	-0.36707	0.02784	0.80933	-0.05559	0.48874	-0.33476
PI547424	US	90	21	0.2172	0.03899	2.20746	-0.49477	0.24266	0.30232	-0.09547	0.13832	0.66985
PI628874	GRIN	91	26	0.15038	0.25884	0.64366	-0.9962	0.17886	0.16525	-0.02779	-0.26854	0.30891
PI92743	SK	92	25	0.27273	0.32578	0.66814	-0.98566	-0.02174	0.28942	-0.44116	-0.2423	-0.83639
PI548334	GRIN	93	24	-0.00854	-0.0441	3.60274	-1.06336	0.32564	0.60124	0.36362	0.68059	1.64512
PI82307	SK	94	31	0.03084	0.27235	1.989	-0.36707	0.22329	0.4719	0.20638	0.0412	-0.96426
PI458531	GRIN	95	24	-0.07007	0.13475	6.25269	-0.66362	0.2781	0.43487	0.3984	0.20597	2.29256
PI547423	US	96	21	0.04683	0.30875	4.3983	0.01967	0.05341	0.62079	-0.01115	0.13393	-0.27628
PI398971	GRIN	97	26	0.08629	0.16876	2.82438	-0.59105	0.06166	0.42838	-0.10773	0.15481	1.81893
PI416839	GRIN	98	21	0.20029	-0.17944	2.89632	-0.82472	0.21609	0.55955	0.28307	0.84639	0.30891
PI458184	SK	99	25	0.37447	0.21887	0.38409	-1.40632	0.16431	-0.18735	-0.39431	-0.55995	0.19764
PI547653	US	100	25	0.26769	-0.16585	2.57107	-0.7204	0.51488	0.19557	0.16104	0.45682	4.09526
PI424147	GRIN	101	30	0.11488	0.54138	0.8432	-0.32066	-0.00422	1.05664	-0.43288	0.1942	-3.51995
PI407994	SK	102	22	-0.06692	0.20049	0.78138	-1.86397	0.33084	0.27943	0.02467	-0.06098	-0.59861
PI196175	SK	103	23	0.20079	0.28816	1.47836	-1.45881	0.00578	-0.07922	-0.31024	-0.56804	-0.72832
PI407968	GRIN	104	22	0.26735	0.26137	0.45681	-1.52101	0.07334	-0.15278	-0.29667	-0.60666	-0.91148
PI416838	SK	105	28	0.14349	0.0386	2.37153	-1.22446	0.12712	0.04728	-0.15688	-0.02161	1.99099
PI606364	GRIN	106	26	0.28626	0.23104	1.35007	-1.74927	0.0185	-0.20631	-0.42575	-0.59921	-0.05114
PI603491	GRIN	107	29	0.11283	0.16314	2.22539	-0.15885	0.21227	0.23826	0.10387	-0.09745	1.78429
PI548276	US	108	24	0.25997	0.24432	0.78862	-0.78523	0.09095	0.03496	-0.29082	-0.36048	-1.42352
PI632945B	GRIN	109	26	0.18911	0.13954	4.17675	-1.27696	-0.0159	-0.11378	-0.29984	-0.35947	2.94599
PI547429	US	110	22	0.04832	0.15423	2.96836	-0.66362	0.04542	0.35905	-0.04169	0.09605	2.23225
PI408000	SK	111	22	0.17591	0.12294	4.38945	-0.30539	0.00383	0.22146	-0.28611	-0.27286	-0.30461
PI509096	GRIN	112	25	0.08895	0.15799	1.79829	-0.37744	0.23567	0.21074	0.11564	-0.0496	-0.86911
PI547591	US	113	21	0.07932	0.1797	5.16722	-0.15181	0.12166	0.10138	0.01679	-0.19583	-1.0264
PI417229	SK	114	27	-0.16175	0.03727	6.24634	-0.9962	0.2285	0.41169	0.15383	0.34389	1.25128
PI408131A	SK	115	27	-0.47863	0.18469	3.14817	-1.22446	0.19537	0.46811	0.15748	0.1786	2.11162
PI424353	SK	116	26	-0.03142	-0.00168	4.49746	-1.10548	0.16404	0.23123	0.23456	0.22547	2.44466
PI547594	US	117	21	0.06144	0.0738	2.18297	-0.16235	0.30365	0.33739	0.25203	0.2137	0.55993
PI339982	SK	118	24	0.16595	0.14803	1.95869	-0.21401	0.11477	0.20222	-0.12681	-0.04602	0.79579
PI634757	US	119	25	0.05057	0.14927	1.99603	-0.65324	0.15404	0.16146	0.09446	-0.0958	-0.62968
PI567491A	GRIN	120	21	0.43754	0.17008	1.53692	-0.53855	0.05576	-0.0058	-0.17085	-0.28857	0.92047
PI556781	US	121	23	0.05753	0.05188	3.09338	-0.9962	0.14783	0.02877	0.07699	-0.07617	0.50116
PI547548	US	122	21	0.06772	-0.01996	2.33883	-0.75198	0.27058	0.17721	0.20191	0.2046	1.80069
PI423808B	SK	123	31	0.02605	0.16947	2.1013	-1.29722	0.05002	0.12337	-0.05901	-0.08886	-2.18466
PI548292	US	124	23	0.04477	0.14573	1.98513	-0.36707	0.14573	0.30508	0.0981	0.07261	2.23978
PI157462	SK	125	27	0.23553	0.13467	3.14508	-0.76252	0.03684	-0.21235	-0.31031	-0.45369	0.68809
PI196167	SK	126	23	-0.08549	-0.14171	4.719	-0.83772	0.28919	0.63975	0.45339	0.87983	1.0468
PI548634	US	127	19	0.10933	-0.02861	1.93034	-0.82472	0.21298	0.13113	0.12936	0.24278	1.62626
PI416960	GRIN	128	25	-0.03374	0.63147	0.07042	-1.52101	0.05473	0.07849	-0.72279	-0.96391	-5.3406
PI509109	SK	129	19	0.04283	-0.01896	2.01201	-0.94982	0.197	0.14852	0.11192	0.22219	0.2486
PI557535	US	130	23	0.00108	0.02267	3.98355	-0.76252	0.05856	0.23123	0.06691	0.18622	1.81516
PI407857	GRIN	131	24	-0.19854	0.17614	1.61598	-1.52101	0.11988	0.27943	0.11549	-0.02172	-1.54098
PI417221	GRIN	132	28	0.08895	-0.37768	3.86162	-0.20596	0.31943	0.50267	0.58716	1.11636	4.22343
PI591522	US	133	19	0.13113	0.02629	2.02438	-0.38549	0.14579	0.11882	-0.03949	0.06391	0.73548
PI398799	GRIN	134	24	0.21055	0.05432	0.69922	-0.59105	-0.019	0.36772	-0.15663	0.27651	-0.25428
PI399113	SK	135	22	0.24604	0.17417	2.0516	-0.24809	-0.06554	0.12044	-0.0728	-0.64998	-1.3248
PI547501	US	136	21	0.10486	0.08717	2.20746	-0.06607	0.14028	0.12792	-0.00067	-0.01917	0.22883
PI547478	US	137	21	0.09707	0.22241	2.38877	-0.23492	-0.00112	0.04437	-0.16743	-0.33971	1.72714
PI509081	GRIN	138	30	0.19497	0.04953	-1.27085	-1.29966	-0.07038	0.38755	-0.37465	0.31868	-1.41975
PI547498	US	139	21	0.00422	-0.07952	1.93669	-0.49214	0.31533	0.34767	0.32855	0.46115	0.40783
PI603412B	GRIN	140	22	0.15661	0.25398	0.11964	-0.84826	0.01202	-0.08724	-0.2195	-0.5165	-1.13633
PI157458	SK	141	27	-0.19732	0.17858	6.13242	-0.01357	0.01959	0.79701	0.31693	0.5346	4.42291
PI424520	SK	142	26	-0.04766	-0.07229	2.11342	-0.59105	0.20747	0.56866	0.30791	0.68872	1.56637
PI96550	SK	143	21	-0.01094	-0.21463	3.08249	-0.88151	0.1054	0.68801	0.13652	1.05013	6.51058
PI518670	US	144	21	-0.02438	-0.05029	2.57571	-0.42994	0.285	0.24683	0.34291	0.31526	0.21782
PI603490	GRIN	145	28	-0.36446	0.20293	4.20433	-1.29966	-0.1014	0.39134	0.43219	0.07528	0.96631
PI82210	SK	146	27	0.10535	0.12267	0.76491	-0.41957	0.02133	0.27294	-0.14915	-0.00386	-4.9661
PI547879	US	147	21	0.08697	0.22233	1.47201	-0.934	-0.06554	0.01513	-0.20204	-0.35947	0.7484
PI547664	US	148	21	0.13503	0.14805	1.50036	0.10541	0.07513	0.16205	-0.11943	-0.08199	0.91864
PI615514	GRIN	149	25	0.18295	0.23702	1.36097	-1.17806	-0.23379	-0.05041	-0.55863	-0.46141	-1.41282
PI424164A	SK	150	21	0.06248	0.32397	0.21219	0.00771	-0.06242	0.67295	-0.09401	0.33171	2.1757
PI607380	US	151	20	0.09625	0.22567	1.21313	-0.41957	0.01202	0.00442	-0.12869	-0.33591	-0.38244
PI407773A	SK	152	28	0.02156	0.10052	1.41267	-1.11586	0.16711	-0.15125	-0.11465	-0.40134	-2.29641
PI547413	US	153	21	-0.04999	0.08111	4.04924	-0.50531	0.01512	0.18953	0.09485	0.04881	1.06126
PI547552	US	154	21	0.16712	-0.19639	1.88598	-0.44227	0.22745	0.12595	0.00258	0.44431	2.66257
PI567128B	GRIN	155	23	0.15046	0.24432	-0.44735	-1.17806	0.02681	-0.29306	-0.21633	-0.72444	-3.23347
PI547438	US	156	21	-0.03176	0.0679	3.34385	0.13699	0.13639	0.2714	0.18549	0.15846	1.83359
PI591490	US	157	21	0.03822	0.03971	2.43799	-0.934	0.05546	-0.07207	0.00753	-0.15533	-0.19397
PI416934	GRIN	158	31	-0.02836	0.02267	-1.61913	-0.33383	0.40603	0.71652	0.47207	0.68872	-0.31836
PI547503	US	159	21	0.09863	-0.02728	1.3791	-0.55697	0.08995	0.13398	-0.05346	0.16598	1.04834
PI591528	US	160	20	0.04062	0.00328	1.02628	-0.60142	0.12057	0.20892	0.06	0.18963	1.59744
PI476914	US	161	20	0.1527	0.13953	0.70934	-0.82472	0.02994	-0.15701	-0.19894	-0.40986	1.56791
PI603915D	US	162	21	-0.02213	-0.11855	2.69301	-1.10548	0.03374	0.28052	0.07389	0.46495	1.94332
PI399065	SK	163	22	-0.00588	0.28208	0.89164	-0.02411	0.04956	0.24442	-0.15338	-0.21005	-2.78491
PI507702	GRIN	164	23	0.17824	0.17849	3.54159	0.28989	-0.03521	-0.14563	-0.31071	-0.4609	-0.31682
PI398786	SK	165	24	-0.0383	0.02474	0.75818	-0.68083	0.16279	0.28711	0.15301	0.84057	-1.27896
PI547665	US	166	21	0.03945	0.01301	1.49958	-0.35653	0.18712	0.11458	0.14927	0.09491	0.34058
PI547541	US	167	20	0.04683	-0.12953	3.17344	-0.32329	0.18061	0.09001	0.13206	0.29096	0.4173
PI399042	SK	168	25	0.03522	-0.21475	1.1101	-1.18068	0.12166	0.3137	0.6455	0.65999	-0.33659
PI587966B	GRIN	169	20	0.05753	0.02022	0.90254	-0.82472	0.1044	0.04014	0.02809	-0.01336	2.13333
PI437662	GRIN	170	17	0.17115	0.73768	-5.59657	1.57598	0.10728	0.72829	-0.47487	-1.03406	-5.21711
PI424446	SK	171	22	0.04887	-0.05436	2.31673	-1.2108	-0.0009	-0.01025	-0.15353	-0.23713	-1.76429
PI538401B	US	172	19	-0.07007	-0.01134	3.09586	-0.49214	0.1447	0.14294	0.24821	0.13924	1.09764
PI87561	SK	173	24	-0.14161	0.06171	4.65254	-0.18505	0.10646	0.17524	0.3309	0.07921	2.4741
PI634909	US	174	22	-0.06692	-0.07596	0.98259	-0.49477	0.54669	0.27578	0.71535	0.39696	0.15344
PI547590	US	175	22	-0.04917	-0.17204	3.54794	-0.32066	0.18813	0.32872	0.26568	0.5907	0.53222
PI612736	US	176	26	0.07774	0.02629	0.92703	-0.89992	0.06203	-0.07075	-0.05346	-0.13238	0.29445
PI547581	US	177	21	0.14466	-0.00027	0.5116	-0.54892	0.10226	-0.01674	-0.11838	-0.02997	2.27462
PI95887	SK	178	32	-0.0244	-0.07111	0.47495	-0.55697	0.19853	0.41075	0.25391	0.52322	0.6714
PI560207	US	179	18	-0.06848	0.0885	2.12363	-0.25846	0.08955	0.22029	0.18923	0.06401	-2.04386
PI90563	SK	180	25	0.30913	-0.07109	-3.00883	-0.83772	0.1713	-0.02752	-0.27311	0.07504	1.04303
PI592903	GRIN	181	23	-0.03484	0.2078	-1.97794	-1.12818	-0.03315	0.28139	0.01305	-0.04642	-2.80315
PI546487	US	182	22	0.03133	0.04711	1.86475	-1.11586	-0.01904	-0.04131	-0.08321	-0.14013	-0.66047
PI547643	US	183	23	0.01739	-0.11737	1.4757	-0.21401	0.47774	0.13398	0.50539	0.31123	0.41884
PI547554	US	184	21	0.01501	0.03971	3.53148	0.09487	0.01202	0.1592	-0.00644	0.08415	3.32671
PI603489	GRIN	185	28	0.03945	-0.03082	2.39988	-0.27079	0.11577	-0.00675	0.06894	0.03995	1.34326
PI547456	US	186	21	-0.1057	-0.10881	2.3723	-1.27696	0.06166	0.18574	0.23107	0.3511	1.93955
PI192871	GRIN	187	22	0.09003	0.12979	1.99603	-0.82472	-0.06623	-0.25558	-0.21291	-0.49623	-0.37713
PI547834	US	188	19	0.01037	-0.13316	2.1791	-0.16235	0.15783	0.28052	0.16471	0.4885	0.62401
PI547612	US	189	21	0.12807	0.14561	-0.49729	-0.15181	0.07823	-0.01615	-0.10546	-0.26257	-3.54063
PI398915	SK	190	25	0.13189	-0.16118	1.56605	-0.32329	0.08133	0.1393	-0.03909	0.39303	2.55458
PI567569	SK	191	24	0.27043	-0.48127	3.67932	0.19378	0.09816	0.06332	0.20281	0.81447	4.04913
PI548566	US	192	21	0.12533	-0.03082	0.85431	-0.69949	0.0289	-0.04087	-0.15809	0.00462	0.21242
PI438304A	GRIN	193	28	0.10376	0.14061	-0.24227	-1.0092	-0.02415	-0.18296	-0.15783	-0.37671	-1.95831
PI408090	SK	194	27	-0.3269	-0.09445	4.51937	-0.25328	0.15797	0.45312	1.19841	0.73555	3.1529
PI196171	SK	195	25	-0.1862	-0.04552	2.96201	-0.82472	0.1013	0.13872	0.39135	0.19471	2.00894
PI567234A	GRIN	196	21	0.15619	0	0	-0.58216	0	0	0	0	0
PI574541	US	197	19	-0.08707	-0.12467	2.41077	-0.55697	0.09305	0.30459	0.1596	0.49967	0.92018
PI82286	SK	198	24	0.04915	0.19187	2.01426	-1.35216	-0.24752	-0.27395	-0.35344	-0.60412	-4.85994
PI87575	SK	199	23	0.18172	-0.05149	-3.42049	-1.22446	0.03405	0.03969	-0.23372	0.11579	-4.2927
PI407922	SK	200	26	-0.11532	0.03255	2.10257	-0.59417	0.08556	0.10213	-0.14038	-0.0231	0.28914
PI547439	US	201	21	0.01814	-0.07465	2.19557	-0.14918	0.17572	0.02162	0.15041	0.11568	0.0912
PI458236B	GRIN	202	31	0.17012	0.17008	-0.46073	-0.36707	0.02784	-0.27498	-0.22324	-0.5673	-3.35033
PI407972C	SK	203	21	0.23866	-0.29999	1.50661	-0.21401	0.01549	0.17569	0.27487	0.64885	4.56902
PI591526	US	204	19	-0.10802	0.10789	1.53769	-0.07661	0.07407	0.28052	0.24853	0.09985	1.18943
PI577798	US	205	24	0.05064	-0.10639	1.28893	-0.82472	-0.0197	0.16525	-0.13956	0.32033	2.63467
PI196168	SK	206	22	0.06806	-0.08062	-0.71326	-0.54892	0.03711	0.27519	-0.07647	0.40186	-0.86911
PI200472	SK	207	26	0.20841	0.34406	-3.15458	-0.48177	-0.04762	-0.24421	-0.37009	-0.82992	-4.40291
PI339866	SK	208	20	-0.02909	0.02754	-1.87415	-0.41957	0.05856	0.54591	0.11231	0.5042	-4.46476
PI603444C	GRIN	209	22	0.21777	0.21023	-1.73403	0.70821	0.1447	-0.19828	-0.1849	-0.57133	-1.60129
PI157447	SK	210	27	0.04054	0.13224	1.27881	0.43783	0.04925	0.09854	-0.00295	-0.12785	-0.25805
PI547623	US	211	21	-0.14086	0.01921	1.92966	-0.54892	0.155	0.03634	0.37061	-0.00642	-0.92943
PI634763	US	212	20	0.11556	0.00074	-0.99851	-0.48177	0.02064	0.02877	-0.15353	0.00627	-0.06426
PI547539	US	213	21	-0.03442	-0.11979	2.20746	-0.40903	0.12477	0.07485	0.19143	0.25956	1.54814
PI547602	US	214	21	-0.05922	-0.03215	1.893	-0.38549	0.05582	0.16052	0.14563	0.20131	-0.14658
PI399048	GRIN	215	30	-0.33851	-0.00287	-1.76494	-1.00658	0.07644	1.2917	-0.14439	1.32211	-0.18873
PI518675	US	216	24	-0.04412	-0.24752	2.59307	-0.44227	0.14059	0.12595	0.22262	0.52675	1.40357
PI398358	SK	217	19	-0.57801	0.03728	3.53534	0.60931	0.06166	0.83026	0.32188	0.78294	5.14736
PI591491	US	218	21	0.02203	-0.09789	1.44093	-0.21401	0.17681	0.02024	0.1596	0.16205	-0.02218
FC31918	SK	219	25	0.15387	0.22852	-2.97227	-0.53855	-0.07144	-0.17262	-0.30008	-0.50448	-3.03747
PI424159A	SK	220	26	-0.05067	0	0	-1.46378	0	0	0	0	0
PI547497	US	221	21	-0.22327	-0.08682	2.90653	-0.32066	0.09196	0.22635	0.41936	0.3473	1.22204
PI88788	GRIN	222	23	-0.03292	0.15667	0.8432	-0.92084	-0.03524	-0.21344	-0.01026	-0.50067	-2.35518
PI547610	US	223	20	-0.08473	-0.13064	1.73338	-0.60142	0.13919	0.11414	0.26956	0.30741	0.4666
PI391585	SK	224	25	-0.05457	-0.08085	1.25159	-0.29975	0.18922	0.0809	0.28884	0.19738	1.36121
PI407844	SK	225	27	0.07051	0.0859	-0.89794	-0.68083	-0.10708	-0.01821	0.03037	-0.10883	-4.10451
PI408134B	GRIN	226	26	0.04245	0.36363	-0.92647	-1.34953	-0.26172	-0.34234	-0.70183	-0.96784	-6.12841
PI547650	US	227	21	-0.09751	-0.01377	0.46792	-0.61375	0.12197	0.04633	0.282	0.06743	0.71753
PI634895	US	228	20	-0.01443	-0.17213	2.25491	-0.48177	0.06407	-0.01673	0.09096	0.23789	1.31536
PI507325	GRIN	229	24	0.05528	0.14449	1.42279	-0.8351	-0.20277	-0.29306	-0.33159	-0.56348	-3.61418
PI547652	US	230	21	-0.04835	-0.20501	1.75538	-0.32329	0.20233	0.07105	0.29971	0.39303	2.11356
PI548199	US	231	20	0.20768	0.35868	-3.03718	0.09487	-0.09966	-0.17823	-0.42208	-0.77953	-5.72376
PI424454	GRIN	232	26	0.01342	-0.02847	0.70548	-0.82472	0.00202	-0.09634	-0.02081	-0.07617	0.56524
PI567630A	GRIN	233	25	-0.04761	-0.15508	0.82673	-0.59105	0.21988	-0.01141	0.1193	0.22155	1.06503
PI548685	US	234	26	-0.02255	0.09947	1.47123	-0.02411	-0.09625	0.11552	-0.07305	-0.04909	0.03841
PI556780	US	235	23	0.03316	-0.17324	-0.20184	-0.53855	0.13022	0.05107	0.0981	0.32386	-1.21682
PI548509	US	236	19	0.06217	0.07136	-0.38801	0.37563	0.12301	-0.08118	0.04206	-0.22143	0.31268
PI547807	US	237	21	0.25956	0.32224	-1.34378	0.70821	-0.1066	-0.2324	-0.53068	-0.78725	-5.31044
PI548243	US	238	25	-0.07779	-0.09302	2.34508	-0.12827	0.07133	0.08469	0.19104	0.22094	1.1765
PI437690	GRIN	239	25	0.11482	0.19311	0.31283	-0.24809	-0.11518	-0.34505	-0.29984	-0.68531	-2.13901
PI591527	US	240	20	0.0359	-0.07473	0.76491	-0.76252	-0.04072	-0.04932	-0.09725	0.05274	1.31382
PI399122	SK	241	27	0.00108	0.20051	2.25114	-0.42994	-0.26412	-0.2612	-0.29278	-0.61515	-2.98622
PI547616	US	242	20	0.04983	0.30999	-0.84634	0.43783	-0.05003	-0.07586	-0.12869	-0.59502	-1.64144
PI547463	US	243	21	-0.19268	-0.0503	2.14099	-0.01357	0.08784	0.15628	0.38679	0.24017	1.15479
PI547447	US	244	21	0.00108	-0.13316	2.1791	-0.07661	0.09579	-0.07965	0.10882	0.11555	1.06126
PI407976B	SK	245	25	-0.17528	-0.43146	4.719	0.01967	0.09685	0.24924	0.55119	0.94264	1.17119
PI547624	US	246	20	0.06266	0.19806	0.27472	-0.18505	-0.16345	-0.17735	-0.28034	-0.50573	0.77784
PI408208	GRIN	247	23	0.15038	0.15486	-1.52253	0.78079	-0.04072	-0.04174	-0.06327	-0.08788	-2.41155
PI593957	GRIN	248	29	0.25601	0.31374	-3.87257	0.57606	-0.12728	-0.10058	-0.52711	-0.61833	-5.58185
PI547614	US	249	21	-0.04759	0.20538	-0.58498	0.59893	-0.06247	0.23167	-0.01335	-0.11265	0.34221
PI297543	GRIN	250	30	0.07072	0.04458	0.31283	-0.00802	-0.18343	0.07958	-0.31031	-0.00615	-3.39801
PI547558	US	251	21	0.03133	-0.08925	-0.38792	-0.08698	0.05542	0.07622	0.00062	0.20141	0.59476
PI407836	SK	252	25	0.04683	0.50596	-2.93689	-1.24288	-0.26993	-0.46504	-0.77298	-1.31404	-6.55466
PI407779	SK	253	27	0.1915	0.17251	-3.22729	-0.19559	-0.08695	-0.30911	-0.23023	-0.60655	-5.11067
PI548547	US	254	24	-0.17335	0.12878	0.57729	-0.2917	-0.05286	0.08183	0.18549	-0.13597	-1.31014
PI594014B	GRIN	255	21	0.09051	0.23215	-2.04363	-0.95671	-0.31857	-0.34417	-0.4969	-0.73343	-4.25062
PI603332	GRIN	256	24	-0.02372	-0.2817	0.51615	0.03267	0.07958	0.34724	0.1224	0.79143	0.06013
PI594008	SK	257	26	0.07727	0.06051	-1.23351	-0.36707	-0.08385	-0.19537	-0.20927	-0.3082	-2.9093
PI424375	GRIN	258	30	0.07958	0.28223	-3.9099	1.444	-0.29065	0.7136	-0.56041	-0.01478	-4.17866
PI567121A	GRIN	259	23	0.07304	0.01293	1.53769	-0.24809	-0.11828	-0.37538	-0.24046	-0.42621	-1.4492
PI614088	GRIN	260	23	0	0	0	0	0	0	0	0	0
PI556889	US	261	21	-0.18845	0.04466	2.06806	-0.14918	-0.06316	0.02541	0.19233	-0.07276	-1.85384
PI96093	SK	262	18	-0.70759	-0.56538	1.50036	-0.66624	0.18992	0.19996	1.2777	1.10753	4.37523
PI548531	US	263	20	-0.00282	-0.13804	3.1552	0.03267	0.00512	-0.19492	0.00714	-0.00158	2.19364
PI591503	US	264	19	-0.11955	-0.10386	0.89877	0.25597	0.07093	0.23925	0.24511	0.39377	0.4666
PI547416	US	265	21	-0.12072	-0.19152	2.91378	-0.01357	0.032	0.04633	0.21564	0.35401	2.09715
PI644024	US	266	25	-0.08126	0.03249	0.08153	-0.44227	-0.03625	-0.0712	0.07942	-0.12886	-0.10044
PI547863	US	267	19	-0.14394	-0.10387	1.37207	-0.27079	0.03821	0.0615	0.25755	0.22839	-0.79025
PI157477	SK	268	28	-0.3308	-0.25372	2.73147	0.47191	0.04031	0.53207	0.53683	0.94328	3.74728
PI597387	US	269	29	-0.04876	-0.07465	1.2407	0.24365	0.06303	-0.04466	0.14229	0.07136	1.46765
PI398699	SK	270	19	0.03512	0.27111	-2.74105	0.46178	-0.13115	-0.04653	-0.52622	-0.61462	-3.69418
PI424451	GRIN	271	24	0.12301	-0.04543	-4.0065	-0.95671	-0.1014	-0.26834	-0.3013	-0.20737	-1.67231
PI603445B	GRIN	272	18	0.03512	0	-2.5373	-0.0444	-0.02315	0	-0.11147	-0.37886	-1.65784
PI504488	GRIN	273	27	-0.00588	-0.04794	1.98591	0.43783	-0.09966	-0.01899	-0.10075	0.04096	7.15648
PI591487	US	274	21	-0.06269	-0.01864	1.95166	-0.01357	-0.06727	-0.12807	0.01655	-0.1053	0.65345
PI547645	US	275	21	0.00969	-0.13684	1.62787	-0.15181	-0.01174	-0.23983	-0.02861	-0.0388	1.0468
PI507132A	GRIN	276	24	-0.03764	0.03483	1.22324	-0.13881	-0.13138	-0.16838	-0.09416	-0.25283	0.2486
PI547601	US	277	21	-0.05033	0.00703	1.47758	0.13699	-0.02493	-0.18735	0.03181	-0.21841	1.39256
PI547412	US	278	21	-0.11417	-0.29866	0.71569	-1.17806	0.12918	-0.41059	0.29711	0.02931	0.90917
PI407841	SK	279	27	-0.09878	0.08911	-1.65359	-0.94181	-0.08009	-0.2869	-0.32225	-0.58425	-3.55704
PI547451	US	280	21	-0.12536	0.06658	1.4339	0.07217	-0.0952	-0.0712	0.07942	-0.18382	-0.04013
PI424335A	SK	281	19	-0.04766	-0.14047	-0.97385	0.09487	0.00582	0.20848	0.08088	0.42569	-2.45564
PI416954	GRIN	282	22	-0.0082	-0.06012	3.59716	0.60931	-0.13379	-0.24647	-0.09725	-0.17496	0.43553
PI576146	US	283	22	0.0761	-0.05893	-0.74605	-0.21401	-0.13653	-0.20724	-0.02901	-0.13631	0.10598
PI91731-1	GRIN	284	24	0.04177	-0.02351	-1.27085	0.24365	0.01959	-0.26834	-0.04283	-0.24271	-0.97873
PI507238	GRIN	285	24	-0.04917	0.13475	-5.51295	2.76596	0.03922	0.43108	0.09802	0.20205	3.23493
PI615555	US	286	28	-0.24722	-0.17934	1.60587	-0.42994	-0.00352	-0.04131	0.35339	0.22496	-0.03474
PI88292	GRIN	287	27	-0.08549	-0.09788	2.59385	-0.15181	-0.12653	-0.19434	-0.01464	-0.05451	0.48138
PI547840	US	288	21	-0.09636	-0.36329	0.79952	-0.21401	0.08684	-0.03284	0.23645	0.535	2.30357
PI547877	US	289	20	-0.09683	-0.14646	2.63041	0.14737	-0.06833	-0.04371	0.07016	0.18253	1.48589
PI548679	US	290	20	-0.08011	-0.07598	0.21993	-0.21401	0.00928	-0.16174	0.12468	-0.06172	-0.02218
PI399086	SK	291	27	0.41044	0.02796	-3.8473	0.36263	-0.12057	-0.41513	-0.24168	-0.73367	-3.47655
PI547500	US	292	21	-0.18689	-0.12224	1.893	0.12895	-0.08068	0.14915	0.18405	0.33479	0.98426
PI547839	US	293	20	-0.00979	-0.04065	0.64366	0.54711	-0.05382	-0.0736	-0.04875	-0.03299	1.25128
PI594872	GRIN	294	23	-0.03525	0.20293	-2.12043	0.27951	-0.25551	0.02162	-0.25475	-0.33186	1.53867
PI510670	US	295	23	-0.15131	-0.23779	2.25739	0.36525	0.0175	0.01783	0.22726	0.37478	-0.28575
PI591523	US	296	20	0.04013	-0.23168	-0.07433	-0.02411	-0.04351	-0.07025	-0.10798	0.29245	1.98723
PI408159	GRIN	297	21	0.25723	0.4256	-3.89341	2.54967	-0.25709	-0.33964	-0.90092	-1.24657	-9.00451
PI398851	SK	298	27	0.09161	0.11881	-1.96705	-0.21401	-0.28854	-0.43092	-0.40623	-0.65451	-3.97635
PI547857	US	299	20	0.02361	-0.11249	0.79326	-0.32329	-0.13273	-0.39148	-0.18579	-0.23509	0.4173
PI398722	SK	300	27	0.19544	0.10908	-2.87121	0.47191	-0.21719	-0.42334	-0.35384	-0.63096	-3.97635
PI423789	SK	301	30	-0.58148	0.03604	2.07843	0.21658	-0.04564	-0.18768	0.11906	-0.23753	1.67436
PI547888	US	302	20	-0.28245	-0.03923	-0.19936	0.13699	-0.04975	0.15008	0.35315	0.20557	-0.49217
PI547891	US	303	19	-0.15254	0.02155	-1.106	0.31885	-0.04972	0.07382	0.17494	0.03335	-1.02834
PI548574	US	304	21	-0.19268	-0.155	2.39988	-0.09931	-0.1045	-0.09394	0.17023	0.14987	1.21887
PI458174	GRIN	305	30	-0.10626	-0.35367	-2.49493	-0.66624	-0.17927	0.42364	-0.16525	0.51964	-1.80655
PI547874	US	306	20	-0.08754	-0.19272	0.31206	0.14737	-0.01869	0.07382	0.11207	0.37882	1.92314
PI548478	GRIN	307	21	0.00306	0.26513	-1.29285	0.82291	-0.239	-0.33142	-0.28953	-0.78372	-3.31926
PI547858	US	308	21	0.06914	-0.08935	-1.16079	0.89007	-0.0228	-0.21008	-0.13258	-0.0958	-0.2565
PI591561	US	309	16	-0.07314	-0.0078	-0.03895	-0.21401	-0.15514	-0.19207	-0.07092	-0.20305	0.547
PI603720	GRIN	310	21	-0.3579	-0.04056	-0.05709	0.0223	0.03922	-0.06937	0.56257	-0.0335	-2.54743
PI578318D	GRIN	311	25	0	0.05507	-2.64068	0	-0.04588	-0.41938	-0.28931	-0.57802	-1.88491
PI542043	US	312	23	-0.07362	-0.22681	1.21235	-0.19559	-0.03731	-0.16504	0.07016	0.18645	0.73199
PI437864B	GRIN	313	22	0.06845	0.10908	-3.19191	-0.55697	-0.3599	-0.50296	-0.51451	-0.7134	-5.29566
PI398779	GRIN	314	30	-0.01558	-0.03568	-4.31752	1.11337	0.00578	0.14826	0.04952	0.18963	-4.81064
PI398743	SK	315	30	-0.03251	-0.14159	-1.74741	-0.02411	-0.07764	0.01315	-0.06257	0.23356	-1.15274
PI424562	SK	316	28	-0.04991	0.16155	-1.93348	0.94189	-0.18967	-0.02614	-0.15307	-0.30894	2.03847
PI547836	US	317	20	-0.2813	-0.14526	0.71183	0.36525	0.04232	0.01404	0.4508	0.22168	0.66039
PI548262	US	318	20	-0.03441	-0.24076	-0.13925	0.43783	0.01823	-0.04174	0.01043	0.23934	1.69489
PI399096	SK	319	27	-0.0353	0.26137	-2.17114	0.5866	-0.15414	-0.42758	-0.54579	-0.86691	-4.43532
PI407988A	SK	320	25	0.14306	-0.64573	-0.43546	0.53411	-0.07689	-0.14884	0.0133	0.87591	4.81626
PI437564	GRIN	321	19	-0.06086	-0.13561	-1.03329	0.03267	-0.06313	-0.00914	0.01761	0.18685	0.18829
PI323573	GRIN	322	22	0.0785	0.1104	-4.11421	-0.8351	-0.36409	-0.77076	-0.54815	-1.00317	-2.73213
PI567731	GRIN	323	25	-0.2774	-0.10254	1.2187	-0.46318	-0.18936	-0.13048	-0.25111	0.01714	1.14378
PI342002	GRIN	324	23	-0.28443	0.40495	-6.25583	1.12374	-0.36026	0.7658	0.02499	0.1234	-3.39801
PI547871	US	325	20	-0.11334	-0.10031	-0.17658	0.01967	-0.04586	-0.09197	0.11808	0.05542	0.4173
PI547886	US	326	19	-0.11261	-0.36086	1.7655	0.30043	-0.03415	-0.05558	0.12468	0.50752	1.54968
PI407865	SK	327	24	0.25348	-0.11958	-2.25883	0.65143	-0.16144	-0.35038	-0.02408	-0.18308	-0.42809
PI567184	GRIN	328	19	-0.00234	0.05684	-1.78475	0.41513	-0.16035	-0.31005	-0.17905	-0.41544	-1.48383
PI605806A	GRIN	329	18	-0.05157	-0.07717	-0.64689	-0.31029	-0.13138	-0.32003	-0.0732	-0.22928	0.31268
PI567548	GRIN	330	23	-0.07471	-0.19042	1.82732	-0.21401	-0.16445	-0.2679	-0.01504	0.01287	1.17273
PI475818	GRIN	331	19	0.2317	0.19806	-4.17989	1.39413	-0.26482	-0.56603	-0.6669	-0.9325	-3.61418
PI548591	US	332	21	0.03986	-0.15388	-0.4316	0.36263	-0.13894	-0.19434	-0.21723	0.03579	1.92508
PI398861	SK	333	27	0.04988	0.05197	-2.63433	0.0223	-0.20277	-0.58499	-0.44686	-0.71659	-3.80266
PI547408	US	334	21	-0.15014	-0.05141	0.5549	0.16962	-0.17028	-0.0858	0.26282	0.21911	4.17079
PI398534	SK	335	23	-0.07198	0.22593	-6.73743	2.30447	-0.07713	0.03826	-0.1506	-0.42636	-3.34474
PI398725	SK	336	24	0.06845	-0.03082	-2.23683	0.75808	-0.13242	-0.34038	-0.10221	-0.30552	-0.60178
PI165583	GRIN	337	24	0.11605	0.08362	-4.0065	-0.35653	-0.38062	-0.74226	-0.60517	-0.90616	-2.80315
PI547815	US	338	20	-0.0364	-0.36064	-0.06799	0.22273	-0.00011	-0.18356	0.03879	0.37831	1.95798
PI547584	US	339	22	-0.26853	-0.16585	1.67078	0.47995	-0.01563	-0.17218	0.37061	0.07602	0.45397
PI404166	GRIN	340	22	-0.01277	0.11895	-4.22805	0.83328	-0.10866	-0.22949	-0.15338	-0.43775	-1.27713
PI323575	GRIN	341	23	0.14622	0.09336	-2.85505	0.5866	-0.27824	-0.68539	-0.53532	-0.86298	0.08803
PI323568	GRIN	342	23	0.14855	0.09093	-1.85043	0.92956	-0.29375	-0.69297	-0.55627	-0.86691	-0.41331
PI547431	US	343	21	-0.21514	0.12634	-2.38634	1.6803	-0.26072	0.30552	0.01434	0.09958	1.26817
PI506476	US	344	20	-0.27441	-0.23787	2.4481	0.71859	-0.16861	0.01739	0.2202	0.37922	4.45909
PI597481	US	345	25	-0.13115	-0.31569	-0.06721	0.25597	-0.03145	0.01556	0.14732	0.5037	2.41541
PI548402S	GRIN	346	23	0.18454	0.21511	-4.64209	0.94189	-0.35099	-0.6555	-0.68747	-1.04699	-6.88385
PI407813	SK	347	27	-0.0063	0.14095	-1.61355	0.30847	-0.27312	-0.53615	-0.53403	-0.7955	-4.82328
PI547837	US	348	20	-0.27085	-0.22672	0.1909	0.30847	-0.1056	0.1387	0.27281	0.49608	1.01939
PI408293-2	SK	349	21	-0.31612	0.04466	-2.18225	-0.66362	-0.16554	-0.43713	-0.42241	-0.5517	-3.73857
PI361062A	US	350	20	-0.05272	-0.12941	-0.84712	0.31885	-0.06833	-0.23707	0.00379	-0.04517	0.73199
PI634905	US	351	19	-0.05969	-0.19515	-0.91281	0.31885	-0.07764	-0.08542	0.00379	0.21786	1.29741
PI438456	GRIN	352	23	-0.02213	-0.06255	0.11964	1.20948	-0.21755	-0.18581	-0.20902	-0.10822	0.37145
PI398263	GRIN	353	28	0	-0.18632	-5.41851	0	-0.36972	0.30729	-0.33762	0.67581	-2.00373
PI509076	SK	354	27	0.04709	0.08486	-4.03485	0.83328	-0.22345	-0.39251	-0.32104	-0.55159	-4.04391
PI438223	GRIN	355	19	0.11209	0.14573	-4.22805	2.71955	-0.24207	-0.40389	-0.43979	-0.66152	-4.9222
PI407839-1	SK	356	27	0.30755	-0.13619	-4.27946	0.6241	-0.21052	-0.51284	-0.31871	-0.65504	-3.73293
PI578307C	GRIN	357	21	0.12747	-0.0093	-2.60373	1.13807	-0.23479	-0.52929	-0.14997	-0.62629	-2.1064
PI509080	SK	358	27	0.12485	0.05431	-5.34542	1.57598	-0.1562	-0.50201	-0.36659	-0.62971	-2.64257
PI438411	GRIN	359	18	-0.06692	-0.05892	-0.04521	0.01967	-0.22891	-0.43698	-0.15785	-0.36857	-0.83793
PI567226	GRIN	360	26	-0.12461	-0.15367	0.44978	-0.03449	-0.16144	-0.28971	-0.01011	-0.06531	1.5848
PI408027	GRIN	361	30	0.01093	-0.31215	-3.97481	-0.66624	-0.23821	-0.25121	0.22287	0.23208	0.48138
PI157470	SK	362	20	-0.15205	-0.05029	-4.5764	0.25597	-0.14003	0.05727	0.0565	0.11897	-3.86828
PI91073	SK	363	28	0.09823	-0.02706	-4.38398	2.70918	-0.17385	-0.21768	-0.35939	-0.19486	-0.86911
PI407789	SK	364	27	0.08887	0.05564	-4.48693	1.86216	-0.17381	-0.43801	-0.18482	-0.55159	-1.77847
PI548205	GRIN	365	20	0.09352	0.07025	-3.55186	1.69068	-0.21415	-0.58587	-0.38042	-0.72825	-3.16186
PI81766	GRIN	366	16	0.05679	0.0738	-3.55109	0.43783	-0.29201	-0.73555	-0.41161	-0.8973	-2.45564
PI442017	SK	367	25	-0.02555	-0.12334	-1.39835	0.92956	-0.24101	-0.10532	-0.23493	0.08706	-0.04013
PI175183	GRIN	368	26	0.04054	-0.0869	-2.07121	-0.24809	-0.31373	-0.75451	-0.41161	-0.65783	-1.70175
PI547870	US	369	19	-0.113	-0.14393	0.5116	0.47995	-0.19556	-0.19872	-0.06599	0.01321	1.0797
PI605825C	GRIN	370	20	-0.03142	-0.07473	0.69922	0.60931	-0.25168	-0.54978	-0.23347	-0.46546	2.94599
PI398323	SK	371	27	0.20377	0.0697	-6.23728	2.89103	-0.24207	-0.63895	-0.40487	-0.69502	-3.79136
PI90220	SK	372	21	-0.31503	-0.2682	1.01915	0.14737	-0.17692	-0.14987	0.27623	0.2689	0.54352
PI547880	US	373	20	-0.10843	-0.29742	-3.23116	0.31885	-0.0249	-0.093	0.13652	0.37489	1.16925
PI424144	SK	374	27	0.18842	0.00438	-5.25524	1.50078	-0.26373	-0.62428	-0.47609	-0.67022	-4.48146
PI215688	GRIN	375	26	0.05528	-0.17935	-2.89321	0.0223	-0.23069	-0.57361	-0.36303	-0.33186	-1.54098
PI567662	GRIN	376	27	0.01467	-0.13928	-3.90287	2.1867	-0.07758	-0.15037	-0.02202	0.05213	-0.39536
PI458271	SK	377	27	0.03671	0.0057	-4.37309	0.53673	-0.25861	-0.46367	-0.36652	-0.51637	-4.55278
PI157441	SK	378	21	-0.21057	-0.36559	-3.03796	0.14737	-0.03421	-0.05509	0.27972	0.52407	1.73467
PI518671	US	379	21	-0.21282	-0.43855	-1.86857	0.39421	-0.01873	-0.14565	0.28329	0.54319	0.82714
PI614807	US	380	24	-0.14044	-0.1282	-0.90568	-0.08698	-0.25482	-0.37494	-0.0902	-0.20295	-0.15913
PI82184S	SK	381	23	-0.53896	-0.45449	1.93669	0.36525	-0.19967	-0.17553	0.56606	0.52396	3.61187
PI556816	US	382	28	-0.23097	-0.17203	-2.70627	-0.08698	-0.05626	-0.41665	0.26956	-0.17547	-1.41436
PI438031	GRIN	383	24	-0.10098	-0.00889	-2.44738	0.77041	-0.2269	-0.3484	-0.11814	-0.36783	-0.03474
PI547523	US	384	21	-0.13274	-0.267	-0.70237	1.05117	-0.01973	-0.27789	0.1574	0.11568	0.78478
PI591519	US	385	19	-0.28594	-0.30109	-1.60266	0.36525	-0.11901	-0.05421	0.27616	0.40226	1.47459
PI399052	SK	386	18	0.31792	-0.36617	-5.40476	1.05117	-0.24931	-0.42196	-0.38666	0.49702	-0.66919
PI548193	US	387	20	-0.11258	0.05928	-3.09266	0.59893	-0.19897	-0.58346	-0.06924	-0.72115	1.7256
PI424543	SK	388	25	-0.43756	-0.18177	-1.09888	0.94189	-0.05626	-0.09439	0.58042	0.17393	4.74117
PI407819	SK	389	27	0.14002	0.05552	-5.84109	1.04854	-0.47089	-0.81232	-0.60143	-0.94173	-5.86639
PI80831	SK	390	26	-0.01203	-0.18665	-2.7657	1.05117	-0.1159	-0.37647	-0.1325	-0.11594	1.91562
PI458106	SK	391	25	0.11373	-0.10143	-2.04363	1.444	-0.31857	-0.65506	-0.53182	-0.51751	0.46121
PI506634	GRIN	392	15	0.046	0.07388	-4.17989	1.05117	-0.34548	-0.70631	-0.47829	-0.87754	-3.73857
PI636695	US	393	21	-0.21822	-0.23048	-1.97794	0.41513	-0.13242	-0.12807	0.17722	0.23624	-0.28892
PI105579	SK	394	22	-0.36719	-0.40579	-2.05474	1.39413	-0.13452	0.23393	0.38094	0.86943	-0.09351
PI398795	GRIN	395	24	0.15817	-0.04109	-5.15282	1.50572	-0.33805	-0.64496	-0.79997	-0.62108	-7.17291
PI547849	US	396	20	-0.20934	-0.29135	-1.60266	0.79395	-0.06006	-0.21344	0.22726	0.22168	1.2258
PI632405	US	397	26	-0.13118	-0.15389	0.02673	0.81487	-0.17065	-0.43092	-0.00107	-0.21482	0.23037
PI438496B	GRIN	398	18	-0.11034	-0.08446	-1.61913	1.12374	-0.13999	-0.43604	0.01102	-0.33199	-1.89022
PI547470	US	399	22	-0.35209	-0.26081	-1.80675	0.05125	-0.11801	-0.24043	0.38109	0.15846	0.3258
PI437800	GRIN	400	21	-0.06193	0.07034	-2.06563	0.99439	-0.32587	-0.68401	-0.28953	-0.83476	-1.43453
PI548209	US	401	20	-0.17643	-0.28648	-0.04598	0.92956	-0.15414	-0.26455	0.0899	0.18521	1.02663
PI232989	GRIN	402	15	0.1172	0.12612	-5.99712	2.52965	-0.48089	-0.85934	-0.72408	-1.1099	-5.86108
PI458519A	GRIN	403	24	-0.02216	-0.04295	-3.7078	1.05165	-0.22884	-0.55444	-0.30001	-0.72876	-2.68976
PI423820	SK	404	27	0.12899	-0.03091	-6.44277	2.60485	-0.24307	-0.7257	-0.24085	-0.72393	-6.28764
PI407987	SK	405	27	-0.2944	0.19211	-3.22785	0.88509	-0.33196	-0.53115	-0.81823	-0.9886	-5.94311
PI567767B	US	406	19	-0.04065	-0.55431	-2.64444	1.6278	-0.1028	-0.19296	0.28703	0.6725	-1.98355
PI232988	GRIN	407	15	0.12956	0.10066	-6.33596	3.45187	-0.46027	-0.88071	-0.73327	-1.10131	-3.29755
PI424220B	SK	408	19	-0.17684	-0.22074	-2.82752	2.25152	-0.10039	-0.04662	0.13295	0.28056	1.47836
PI578306B	GRIN	409	22	0.0126	0.11771	-5.06859	1.05117	-0.43855	-0.7973	-0.59006	-1.04243	-2.85652
PI543856	US	410	25	-0.20361	-0.02471	-3.80688	1.00476	-0.19863	-0.29015	0.08413	-0.26894	0.54352
PI398413	SK	411	24	-0.16605	-0.18909	-1.59541	1.10104	-0.18206	-0.23422	-0.09872	0.05958	2.03307
PI603454	US	412	20	-0.31918	-0.32056	-1.48527	1.28485	-0.12141	-0.07543	0.32894	0.41733	-0.03474
PI408221B	SK	413	25	0.05094	-0.61519	-2.87775	0.36525	-0.28964	-0.50916	0.12946	0.4376	2.04001
PI507354	GRIN	414	19	0.06806	-0.19506	-3.03161	1.6803	-0.2421	-0.63851	-0.39082	-0.35974	-2.68976
PI603588	GRIN	415	23	-0.06616	-0.06003	-1.1607	1.28485	-0.3603	-0.48868	-0.32072	-0.43064	-4.36962
PI547512	US	416	21	-0.25692	-0.35333	-0.26118	0.65143	-0.18316	-0.33521	0.16453	0.2095	1.45664
PI438496C	GRIN	417	19	0.01623	-0.12091	-3.396	0.92956	-0.30306	-0.61714	-0.36766	-0.44685	-0.66586
PI175186	GRIN	418	27	-0.06542	0.03005	-3.4728	1.05117	-0.31756	-0.65702	-0.2792	-0.75584	-2.29487
PI358321A	GRIN	419	15	-0.05272	-0.07097	-4.74195	2.20511	-0.20484	-0.44559	-0.14989	-0.3553	-3.79136
PI548265	US	420	20	-0.04759	-0.2816	-1.41958	0.94189	-0.27653	-0.55692	-0.25436	-0.14406	-1.22966
PI603420	GRIN	421	18	-0.00588	-0.09907	-3.35789	1.80966	-0.26099	-0.69384	-0.28237	-0.57539	0.30737
PI423779	SK	422	19	0.40198	-0.5873	-6.57284	3.21557	-0.42505	-0.41576	0.33424	0.49967	2.68052
PI548542	US	423	20	-0.42058	-0.43988	-1.92337	1.39413	-0.06006	-0.23998	0.5451	0.43367	0.90917
PI189939	GRIN	424	18	0.03248	-0.11604	-5.26227	0.92956	-0.32477	-0.68918	-0.41656	-0.52929	0.52529
PI424266	SK	425	17	-0.29995	-0.30849	-2.31997	0.71859	-0.19343	-0.27074	0.23068	0.19471	2.06925
PI424334	SK	426	27	0.00572	-0.07229	-6.51471	1.63818	-0.2765	-0.62181	-0.3173	-0.54398	-1.13633
PI547893	US	427	19	-0.24101	-0.53616	-4.94079	1.04854	0.01308	-0.34978	0.37655	0.49118	1.61222
PI547445	US	428	21	-0.3637	-0.34603	-2.06563	0.90865	-0.14903	-0.2973	0.36362	0.23698	2.65156
PI398334	SK	429	25	0.83987	-0.93173	-5.90755	2.81583	-0.37131	-0.65127	0.44966	0.82511	3.85749
PI424321	SK	430	27	-0.00351	-0.18798	-3.45079	1.15782	-0.29165	-0.62428	-0.32939	-0.36008	-2.65704
PI632425	US	431	25	-0.4608	-0.41442	-0.68423	0.30043	-0.2327	-0.49537	0.42506	0.1385	-0.52352
PI437916	GRIN	432	16	-0.04766	-0.08933	-6.12832	1.80966	-0.24858	-0.50049	-0.20553	-0.39087	-2.7082
PI632401	US	433	19	-0.08248	-0.21595	-3.80997	1.12374	-0.22376	-0.45878	-0.1252	-0.14355	1.12534
PI548684	US	434	22	-0.1722	-0.17691	-3.61963	1.39413	-0.18105	-0.41817	0.03515	-0.17483	0.66039
PI83923	SK	435	17	-0.2871	-0.38742	-3.09343	0.82291	-0.26692	-0.14944	0.11564	0.45682	1.58103
PI591530	US	436	20	-0.16524	-0.39849	-2.03928	0.36525	-0.33928	-0.36509	-0.15346	0.23738	1.47459
PI438496A	GRIN	437	18	0.00807	-0.02042	-5.90755	2.04417	-0.38682	-0.79533	-0.29982	-0.56575	-1.53038
PI548541	US	438	18	-0.25816	-0.30118	-2.57885	1.4045	-0.18722	-0.32382	0.17479	0.12797	-0.62968
PI323577	GRIN	439	22	-0.05531	-0.0784	-5.19581	0.36263	-0.45538	-0.88435	-0.43029	-0.80041	-2.59827
PI603733	GRIN	440	22	-0.20006	-0.23048	-0.89556	1.39413	-0.29894	-0.49779	-0.05566	-0.1709	1.72714
PI266807C	GRIN	441	19	-0.12042	-0.09299	-5.01836	2.423	-0.25728	-0.42548	-0.00676	-0.19053	-1.28843
PI438240	GRIN	442	24	-0.11725	-0.07598	-4.22358	1.50078	-0.26373	-0.70769	-0.12681	-0.62703	-1.71467
PI468915	GRIN	443	22	-0.04302	-0.0942	-7.86322	2.83853	-0.22376	-0.67868	-0.18457	-0.56754	-1.82614
PI548313	GRIN	444	27	-0.0192	-0.10225	-5.15282	3.45187	-0.32005	-0.63885	-0.377	-0.57918	-0.53453
PI634764	US	445	19	-0.18736	-0.32177	-4.57966	1.34772	-0.17381	-0.36598	0.08762	0.13149	-0.96426
PI506420	US	446	22	-0.33775	-0.43987	-2.51307	0.77041	-0.27033	-0.33324	0.18923	0.34274	-1.22966
PI424308	SK	447	24	-0.29482	-0.56893	-2.94392	1.444	-0.21619	-0.26834	0.19817	0.63667	1.84837
PI556931	US	448	22	-0.17179	-0.23048	-3.65488	1.444	-0.25342	-0.5072	-0.02886	-0.15634	-1.42352
PI91164	GRIN	449	20	-0.08126	-0.07708	-5.00725	2.98731	-0.34959	-0.57165	-0.27336	-0.4704	-0.41708
PI82581	SK	450	19	-0.6488	-0.49587	-2.96515	0.94189	-0.19897	-0.39769	0.7376	0.36629	0.21782
PI339980	SK	451	24	-0.26696	-1.27261	-4.94157	-0.27079	-0.33098	-0.65506	0.02703	1.37079	-3.62112
PI547515	US	452	21	-0.37298	-0.2462	-2.96592	1.16587	-0.28553	-0.35417	0.22391	0.01714	1.0797
PI175187	GRIN	453	26	-0.05463	-0.11125	-6.25583	1.63818	-0.30752	-0.77725	-0.26142	-0.64213	-0.31836
PI639543	GRIN	454	22	-0.02909	-0.10638	-8.18779	3.18149	-0.31063	-0.76588	-0.30333	-0.6382	-3.08514
PI547861	US	455	19	-0.37298	-0.53595	-2.13132	1.50882	-0.28864	-0.31625	0.22042	0.52356	2.08614
PI458046	GRIN	456	21	-0.31297	-0.73095	-4.48871	0.01967	-0.31577	-0.67583	0.11459	0.46762	0.85833
PI438199	GRIN	457	17	-0.12701	-0.2195	-5.58042	2.20511	-0.23586	-0.69582	-0.07305	-0.37493	-1.02834
PI157402	SK	458	18	-0.27283	-0.90746	-6.77359	0.95226	-0.18653	-0.45878	0.20313	0.97137	3.01008
PI423728B	SK	459	25	-0.12769	-0.54215	-4.05238	2.76596	-0.30205	-0.45608	0.10151	0.37478	1.47459
PI157472	SK	460	18	-0.81171	-0.89388	-3.67302	2.19474	-0.26382	-0.26697	0.9085	1.15169	4.53629
PI437366	GRIN	461	25	-0.14052	-0.32552	-6.89724	1.80966	-0.20204	-0.75071	-0.01343	-0.26918	0.30737
PI423783	SK	462	19	-0.54436	-0.51779	-5.92877	1.97076	-0.24861	-0.24604	0.58042	0.55866	1.72183
PI632430	US	463	17	-0.5169	-0.39229	-3.02775	1.85178	-0.28243	-0.52098	0.44396	0.07995	-0.74095
PI616498	US	464	20	-0.31223	-0.4339	-3.90287	1.50078	-0.31026	-0.5257	0.1142	0.1385	0.98426
PI157438	SK	465	25	-0.34862	-0.66389	-3.63508	2.423	-0.28343	-0.36888	0.18534	0.66137	3.48748
PI494182	GRIN	466	19	-0.11498	-0.16238	-7.15999	2.15262	-0.32614	-0.87962	-0.19156	-0.66568	-3.77495
PI438033	GRIN	467	24	-0.08939	-0.11737	-6.69649	3.55853	-0.43436	-0.86692	-0.36082	-0.72518	-2.97367
PI424460	SK	468	27	-0.3138	-0.3571	-5.1111	1.05117	-0.47578	-0.74801	-0.0836	-0.22586	-1.85384
PI507244	GRIN	469	26	-0.33782	-0.52518	-7.0943	3.01001	-0.23617	-0.50428	0.24504	0.30792	5.39614
PI90241	SK	470	18	-0.60355	-0.86598	-5.45547	2.64435	-0.33408	-0.31763	0.52999	1.06458	4.29852
PI80479	US	471	22	-0.31456	-0.62382	-4.73748	1.84374	-0.31957	-0.69631	0.10721	0.26805	3.05746
PI157421	GRIN	472	16	-0.29755	-0.3084	-5.91866	3.28039	-0.41373	-0.74043	-0.0382	-0.29653	-3.10908
PI518291A	GRIN	473	20	-0.39463	-0.54701	-5.61775	2.81583	-0.3558	-0.64368	0.19119	0.21269	1.15479
PI548594	GRIN	474	15	-0.48242	-0.79425	-5.26536	2.42037	-0.353	-0.64929	0.32765	0.59717	1.17119
PI603495B	GRIN	475	21	-0.35168	-0.42039	-5.86309	2.31372	-0.40063	-0.76924	0.06349	-0.14013	0.77947
PI506550A	GRIN	476	30	-0.46153	-0.60677	-7.25914	2.42037	-0.36851	-0.53934	0.27875	0.40874	1.54814
PI594170B	GRIN	477	19	-0.46153	-0.41441	-6.74524	2.07742	-0.42436	-0.72512	0.21588	-0.09376	-1.59559
PI634876	US	478	19	-0.46312	-0.48991	-5.25138	2.87261	-0.43125	-0.73423	0.20501	0.01287	1.54968
PI196172	SK	479	29	-0.29672	-0.61651	-7.45234	3.27777	-0.36851	-0.75545	0.03076	0.20067	0.60577
