# Supplementary material for: Genome-wide association analyses of quantitative disease resistance in diverse sets of soybean [Glycine max (L.) Merr.] plant introductions
Source: PLoS One. 2020 Mar 20;15(3):e0227710. doi: 10.1371/journal.pone.0227710 (PMC7083333; doi:10.1371/journal.pone.0227710)
Supplement: S5 Table — (XLSX) [file pone.0227710.s005.xlsx]

## Sheet: Sheet1
fastStructure Population Number Selection
k	Likelihood
1	-0.942
2	-0.87
3	-0.822
4	-0.793
5	-0.78
6	-0.7685
7	-0.762
8	-0.7541
9	-0.755
10	-0.7449
11	-0.741
12	-0.73
14	-0.74
16	-0.737
18	-0.728
20	-0.7247
