# Supplementary material for: Genome-wide association analyses of quantitative disease resistance in diverse sets of soybean [Glycine max (L.) Merr.] plant introductions
Source: PLoS One. 2020 Mar 20;15(3):e0227710. doi: 10.1371/journal.pone.0227710 (PMC7083333; doi:10.1371/journal.pone.0227710)
Supplement: S6 Table — (XLSX) [file pone.0227710.s006.xlsx]

## Sheet: Sheet1
Genetic Variance and Hertibility in Populations
Isolate	Popa	Traitb	H2	σg2
C2.S1	GRIN	IPH	0.754107	10.97***
C2.S1	SK	IPH	0.717068	9.39 ***
C2.S1	US	IPH	0.464576	2 ***
OH.121	US	IPH	0.502242	3.92 ***
OH.121	SK	IPH	0.816332	18.054 ***
OH.121	GRIN	IPH	0.817508	17.65 ***
C2.S1	GRIN	IRRS	0.649291	1.42 ***
C2.S1	SK	IRRS	0.577778	0.91 ***
C2.S1	US	IRRS	0.37931	0.22 **
OH.121	US	IRRS	0.463519	0.54 ***
OH.121	GRIN	IRRS	0.717691	2.86 ***
OH.121	SK	IRRS	0.753086	2.44 ***
C2.S1	GRIN	IRW	0.827586	0.24 ***
C2.S1	SK	IRW	0.763636	0.21 ***
C2.S1	US	IRW	0.688406	0.095 ***
OH.121	US	IRW	0.457831	0.038 ***
OH.121	GRIN	IRW	0.610592	0.098 ***
OH.121	SK	IRW	0.611111	0.11 ***
C2.S1	GRIN	ISW	0.839506	0.34 ***
C2.S1	SK	ISW	0.709677	0.22 ***
C2.S1	US	ISW	0.688172	0.096 ***
OH.121	US	ISW	0.541667	0.065 ***
OH.121	FC	ISW	0.77027	0.399 ***
OH.121	SK	ISW	0.776197	0.3 ***
C2.S1	FC	NPH	0.779037	0.29 ***
C2.S1	SK	NPH	0.723173	9.3 ***
C2.S1	US	NPH	0.476573	9.3 ***
OH.121	US	NPH	0.393162	1.38 **
OH.121	GRIN	NPH	0.782648	8.75 ***
OH.121	SK	NPH	0.804124	11.7 ***
C2.S1	GRIN	NRW	0.812287	0.238 ***
C2.S1	SK	NRW	0.746667	0.28 ***
C2.S1	US	NRW	0.588235	0.1 ***
OH.121	US	NRW	0.285714	0.02
OH.121	FC	NRW	0.647343	0.134 ***
OH.121	SK	NRW	0.695652	0.16 ***
C2.S1	GRIN	NSW	0.876133	0.29 ***
C2.S1	SK	NSW	0.813953	0.35 ***
C2.S1	US	NSW	0.695652	0.08 ***
OH.121	US	NSW	0.396552	0.046 **
OH.121	SK	NSW	0.777778	0.35 ***
OH.121	GRIN	NSW	0.822999	0.365 ***
C2.S1	GRIN	ΔRW	0.652174	0.15 ***
C2.S1	SK	ΔRW	0.584615	0.19 ***
C2.S1	US	ΔRW	0.0138889	0.0015
OH.121	US	ΔRW	0	0
OH.121	GRIN	ΔRW	0.361644	0.066 *
OH.121	SK	ΔRW	0.555556	0.15 ***
C2.S1	GRIN	ΔSW	0.676056	0.0024 ***
C2.S1	SK	ΔSW	0.617647	0.21 ***
C2.S1	US	ΔSW	0.13253	0.011
OH.121	GRIN	ΔSW	0.375	0.12 *
OH.121	SK	ΔSW	0.590909	0.26 ***
OH.121	US	ΔSW	0.696629	0.31
