# Supplementary material for: Genome-wide association analyses of quantitative disease resistance in diverse sets of soybean [Glycine max (L.) Merr.] plant introductions
Source: PLoS One. 2020 Mar 20;15(3):e0227710. doi: 10.1371/journal.pone.0227710 (PMC7083333; doi:10.1371/journal.pone.0227710)
Supplement: S7 Table — (XLSX) [file pone.0227710.s007.xlsx]

## Sheet: Sheet1
Significant marker-trait associations identified for non-inoculated traits
Isolate	Population	Traita	Marker	Chrb	Pos.c	Sigd	PVEe
C2.S1	GRIN	NRW	ss715583659	2	5825835	5.48	0.75
C2.S1	GRIN	NSW	ss715584092	2	9058983	5.88	2.29
C2.S1	GRIN	NSW	ss715580919	2	10453962	5.69	0.72
OH.121	GRIN	NRW	ss715580801	1	7627267	6.09	6.04
OH.121	SK	NSW	ss715582485	2	39808726	6.82	2.17
OH.121	SK	NSW	ss715588710	4	49496878	6.87	0.59
OH.121	GRIN	NPH	ss715591448	5	37483313	5.68	10.92
OH.121	SK	NSW	ss715594818	6	47952381	5.85	1.65
OH.121	SK	NSW	ss715596978	7	2759942	4.98	2.69
OH.121	US	NPH	ss715598490	7	6491168	5.52	6.82
OH.121	GRIN	NSW	ss715616775	13	16404472	5.89	4.26
OH.121	US	NPH	ss715619763	14	6503731	6.29	11.11
OH.121	GRIN	NSW	ss715620849	15	14867141	7.82	6.35
OH.121	SK	NPH	ss715626507	17	24338346	5.63	5.82
OH.121	GRIN	NRW	ss715635605	19	46730866	6.35	9.49
OH.121	SK	NSW	ss715637312	20	3144237	8.92	1.95
