# Supplementary material for: Genome-wide association analyses of quantitative disease resistance in diverse sets of soybean [Glycine max (L.) Merr.] plant introductions
Source: PLoS One. 2020 Mar 20;15(3):e0227710. doi: 10.1371/journal.pone.0227710 (PMC7083333; doi:10.1371/journal.pone.0227710)
Supplement: S8 Table — (XLSX) [file pone.0227710.s008.xlsx]

## Sheet: Sheet1
Results of previously completed GWA analyses for P. sojae resistance
Markera	Chr	Positionb	Modelc	Traitd	Citation
Satt634	2	11778505	MLM	Lesion Length	[57]
Sat_222	17	12887597	MLM	Lesion Length	[57]
Satt301	17	36718722	MLM	Lesion Length	[57]
ss715585712	3	3852888	CMLM	IRRS	[55]
ss715585728	3	3865730	CMLM	IRRS	[55]
ss715586320	3	4276534	CMLM	IRRS	[55]
ss715586321	3	4277380	CMLM	IRRS	[55]
ss715586376	3	4315512	CMLM	IRRS	[55]
ss715615031	13	30766058	CMLM	IRW	[55]
ss715635897	19	49121258	CMLM	IRRS	[55]
ss715635934	19	49461582	CMLM	IRRS	[55]
ss715636056	19	50544363	CMLM	IRRS	[55]
ss715636059	19	50555433	CMLM	IRRS	[55]
ss715636064	19	50604933	CMLM	IRRS	[55]
ss715636073	19	50663466	CMLM	IRRS	[55]
ss715636076	19	50666563	CMLM	IRRS	[55]
ss715636077	19	50668662	CMLM	IRRS	[55]
ss715636083	19	50679714	CMLM	IRRS	[55]
ss715636084	19	50681263	CMLM	IRRS	[55]
SNP 35123596	13	35123596	MLM	Lesion Length	[58]
Gm03_3225968	3	3225968	CMLM	IRRS	[59]
Gm03_4782127	3	4782127	CMLM	IRRS	[59]
Gm03_5106459	3	5106459	CMLM	IRRS	[59]
Gm03_5217414	3	5217414	CMLM	IRRS	[59]
Gm03_5341695	3	5341695	CMLM	IRRS	[59]
Gm15_11496274	15	11496274	CMLM	IRRS	[59]
Gm15_18422604	15	18422604	CMLM	IRRS	[59]
Gm15_19326210	15	19326210	CMLM	IRRS	[59]
